# Supplementary material for: Genome resequencing and comparative variome analysis in a Brassica rapa and Brassica oleracea collection
Source: Sci Data. 2016 Dec 20;3:160119. doi: 10.1038/sdata.2016.119 (PMC5170593; doi:10.1038/sdata.2016.119)
Supplement: Supplementary file 1 [file sdata2016119-isa1.zip]

Archive with 3 entries (3 files):
- i_Investigation.txt
- s_study_Cheng.txt
- a_assay_Cheng.txt
