# Supplementary material for: Genome resequencing and comparative variome analysis in a Brassica rapa and Brassica oleracea collection
Source: Sci Data. 2016 Dec 20;3:160119. doi: 10.1038/sdata.2016.119 (PMC5170593; doi:10.1038/sdata.2016.119)
Supplement: Supplementary file 1 [file sdata2016119-isa1.zip › i_Investigation.txt]

# Investigation File generated for Scientific Data with Investigation File Authoring Tool version 0.1.0 on 21/11/2016 - This metadata file is CC0
ONTOLOGY SOURCE REFERENCE
Term Source Name	NCBITAXON	OBI	ERO	NCIT	BAO
Term Source File	http://data.bioontology.org/ontologies/NCBITAXON	http://data.bioontology.org/ontologies/OBI	http://data.bioontology.org/ontologies/ERO	http://data.bioontology.org/ontologies/NCIT	http://data.bioontology.org/ontologies/BAO
Term Source Version	2016AA	2014-08-18		16.05e	2.0
Term Source Description	National Center for Biotechnology Information (NCBI) Organismal Classification	Ontology for Biomedical Investigations	Eagle-I Research Resource Ontology	National Cancer Institute Thesaurus	BioAssay Ontology
INVESTIGATION
Investigation Identifier
Investigation Title
Investigation Description
Investigation Submission Date
Investigation Public Release Date
INVESTIGATION PUBLICATIONS
Investigation PubMed ID
Investigation Publication DOI
Investigation Publication Author List
Investigation Publication Title
Investigation Publication Status
Investigation Publication Status Term Accession Number
Investigation Publication Status Term Source REF
INVESTIGATION CONTACTS
Investigation Person Last Name
Investigation Person Mid Initials
Investigation Person First Name
Investigation Person Address
Investigation Person Phone
Investigation Person Fax
Investigation Person Email
Investigation Person Affiliation
Investigation Person Roles
Investigation Person Roles Term Accession Number
Investigation Person Roles Term Source REF
STUDY
Study Identifier	10.1038/sdata.2016.119
Study Title	Genome resequencing and comparative variome analysis in a Brassica rapa and Brassica oleracea collection
Study Submission Date	19/04/2016
Study Public Release Date	20/12/2016
Study Description	http://www.nature.com/articles/sdata2016119#abstract
Study File Name	s_study_Cheng.txt
Comment[Subject Keywords]	//;//
Comment[Manuscript Licence]	CC BY-4.0
Comment[Experimental Metadata Licence]	CC0
Comment[Supplementary Information File Name]		Supplementary Tables
Comment[Supplementary Information File Type]	x-zip-compressed	msword
Comment[Supplementary Information File URL]	http://www.nature.com/articles/sdata2016119#supplementary-information	http://www.nature.com/articles/sdata2016119#supplementary-information
Comment[Data Repository]	NCBI Sequence Read Archive
Comment[Data Record Accession]	SRP071086
Comment[Data Record URI]	https://www.ncbi.nlm.nih.gov/sra/?term=SRP071086
STUDY DESIGN DESCRIPTORS
Study Design Type	species comparison design	genetic structural variation analysis objective
Study Design Type Term Accession Number	OBI:0001310	ERO:0100212
Study Design Type Term Source REF	OBI	ERO
STUDY PUBLICATIONS
Study PubMed ID	""
Study Publication DOI	doi:10.1038/ng.3634
Study Publication Author List	""
Study Publication Title	""
Study Publication Status	published
Study Publication Status Term Accession Number	
Study Publication Status Term Source REF	
STUDY FACTORS
Study Factor Name	subspecies
Study Factor Type	Subspecies
Study Factor Type Term Accession Number	NCIT:C62700
Study Factor Type Term Source REF	NCIT
STUDY ASSAYS
Study Assay Measurement Type	DNA sequence variation detection
Study Assay Measurement Type Term Accession Number	OBI:0000438
Study Assay Measurement Type Term Source REF	OBI
Study Assay Technology Type	whole genome sequencing
Study Assay Technology Type Term Accession Number	ERO:0002016
Study Assay Technology Type Term Source REF	ERO
Study Assay Technology Platform	""
Study Assay File Name	a_assay_Cheng.txt
STUDY PROTOCOLS
Study Protocol Name	Sample collection of B. rapa and B. oleracea	Sample preparation and resequencing	Raw data were filtered before alignment	Alignment and variants calling	Functional annotation of genomic variants
Study Protocol Type	selection	sequencing assay	database filtering	sequence alignment	sequence feature annotation
Study Protocol Type Term Accession Number	OBI:0001928	OBI:0600047	BAO:0002255	BAO:0002231	OBI:0000905
Study Protocol Type Term Source REF	OBI	OBI	BAO	BAO	OBI
Study Protocol Description					
Study Protocol URI	""	""	""	""	""
Study Protocol Version					
Study Protocol Parameters Name	""	instrument	""	""	""
Study Protocol Parameters Name Term Accession Number	""	""	""	""	""
Study Protocol Parameters Name Term Source REF	""	""	""	""	""
Study Protocol Components Name	""	""	""	""	""
Study Protocol Components Type	""	""	""	""	""
Study Protocol Components Type Term Accession Number	""	""	""	""	""
Study Protocol Components Type Term Source REF	""	""	""	""	""
STUDY CONTACTS
Study Person Last Name	Cheng	Wu	Cai	Fu	Liang	Borm	Zhuang	Zhang	Zhang	Bonnema	Wang
Study Person First Name	Feng	Jian	Chengcheng	Lixia	Jianli	Theo	Mu	Yangyong	Fenglan	Guusje	Xiaowu
Study Person Mid Initials											
Study Person Email	""	""	""	""	""	""	""	""	""	Guusje.Bonnema@wur.nl	wangxiaowu@caas.cn
Study Person Phone											
Study Person Fax											
Study Person Address											
Study Person Affiliation	Institute of Vegetables and Flowers, Chinese Academy of Agricultural Sciences, Key Laboratory of Biology and Genetic Improvement of Horticultural Crops of the Ministry of Agriculture, Sino-Dutch Joint Laboratory of Horticultural Genomics, Beijing 10081, China	Institute of Vegetables and Flowers, Chinese Academy of Agricultural Sciences, Key Laboratory of Biology and Genetic Improvement of Horticultural Crops of the Ministry of Agriculture, Sino-Dutch Joint Laboratory of Horticultural Genomics, Beijing 10081, China	Institute of Vegetables and Flowers, Chinese Academy of Agricultural Sciences, Key Laboratory of Biology and Genetic Improvement of Horticultural Crops of the Ministry of Agriculture, Sino-Dutch Joint Laboratory of Horticultural Genomics, Beijing 10081, China	Institute of Vegetables and Flowers, Chinese Academy of Agricultural Sciences, Key Laboratory of Biology and Genetic Improvement of Horticultural Crops of the Ministry of Agriculture, Sino-Dutch Joint Laboratory of Horticultural Genomics, Beijing 10081, China	Institute of Vegetables and Flowers, Chinese Academy of Agricultural Sciences, Key Laboratory of Biology and Genetic Improvement of Horticultural Crops of the Ministry of Agriculture, Sino-Dutch Joint Laboratory of Horticultural Genomics, Beijing 10081, China	Wageningen UR Plant Breeding, Wageningen University and Research centre, Droevendaalsesteeg 1, Wageningen 6708 PB, The Netherlands	Institute of Vegetables and Flowers, Chinese Academy of Agricultural Sciences, Key Laboratory of Biology and Genetic Improvement of Horticultural Crops of the Ministry of Agriculture, Sino-Dutch Joint Laboratory of Horticultural Genomics, Beijing 10081, China	Institute of Vegetables and Flowers, Chinese Academy of Agricultural Sciences, Key Laboratory of Biology and Genetic Improvement of Horticultural Crops of the Ministry of Agriculture, Sino-Dutch Joint Laboratory of Horticultural Genomics, Beijing 10081, China	Beijing Academy of Agriculture and Foresty Science (BAAFS), Beijing Vegetable Research Center (BVRC), Beijing 10089, China	Wageningen UR Plant Breeding, Wageningen University and Research centre, Droevendaalsesteeg 1, Wageningen 6708 PB, The Netherlands	Institute of Vegetables and Flowers, Chinese Academy of Agricultural Sciences, Key Laboratory of Biology and Genetic Improvement of Horticultural Crops of the Ministry of Agriculture, Sino-Dutch Joint Laboratory of Horticultural Genomics, Beijing 10081, China
Study Person Roles											
Study Person Roles Term Accession Number											
Study Person Roles Term Source REF											
Comment[Study Person ORCID]	0000-0003-2982-9675					0000-0002-2396-8570				0000-0002-2298-6849	
Comment[Funder]											
Comment[FundRef ID]											
Comment[Funder Term Source REF]											
Comment[Grant Identifier]											
