# Supplementary material for: Genome resequencing and comparative variome analysis in a Brassica rapa and Brassica oleracea collection
Source: Sci Data. 2016 Dec 20;3:160119. doi: 10.1038/sdata.2016.119 (PMC5170593; doi:10.1038/sdata.2016.119)
Supplement: Supplementary file 1 [file sdata2016119-isa1.zip › s_study_Cheng.txt]

Source Name	Characteristics[organism]	Term Source REF	Term Accession Number	comment[English common name]	Protocol REF	Comment[number of samples]	Sample Name	Factor Value[subspecies]
Brassica species accessions	Brassica rapa subsp. pekinensis	NCBITAXON	NCBITaxon:51351	Chinese cabbages	Sample collection of B. rapa and B. oleracea	46	Brassica rapa ssp pekinensis	ssp. pekinensis
Brassica species accessions	Brassica rapa subsp. rapa	NCBITAXON	NCBITaxon:51350	turnip	Sample collection of B. rapa and B. oleracea	54	Brassica rapa ssp rapa	ssp. rapa
Brassica species accessions	Brassica rapa subsp. chinensis	NCBITAXON	NCBITaxon:93385	pak choi	Sample collection of B. rapa and B. oleracea	25	Brassica rapa ssp chinensis	ssp. chinensis
Brassica species accessions	Brassica rapa var. parachinensis	NCBITAXON	NCBITaxon:320797	caixin	Sample collection of B. rapa and B. oleracea	30	Brassica rapa ssp parachinensis	ssp. parachinensis
Brassica species accessions	Brassica rapa var. purpuraria	NCBITAXON	NCBITaxon:386281	zicaitai	Sample collection of B. rapa and B. oleracea	13	Brassica rapa ssp chinensis var purpurea Bailey	ssp. chinensis var. purpurea Bailey
Brassica species accessions	Brassica rapa subsp. oleifera	NCBITAXON	NCBITaxon:145471	oil seeds	Sample collection of B. rapa and B. oleracea	14	Brassica rapa ssp oleifera	ssp. oleifera
Brassica species accessions	Brassica rapa	NCBITAXON	NCBITaxon:3711	taicai	Sample collection of B. rapa and B. oleracea	4	Brassica rapa ssp chinensis var tai-tsai Lin	ssp. chinensis var. tai-tsai Lin
Brassica species accessions	Brassica rapa subsp. narinosa	NCBITAXON	NCBITaxon:267281	wutacai	Sample collection of B. rapa and B. oleracea	7	Brassica rapa ssp narinosa	ssp. narinosa
Brassica species accessions	Brassica rapa	NCBITAXON	NCBITaxon:3711	edible flower	Sample collection of B. rapa and B. oleracea	1	Brassica rapa ssp broccoletto	ssp. broccoletto
Brassica species accessions	Brassica rapa	NCBITAXON	NCBITaxon:3711	yellow sarson	Sample collection of B. rapa and B. oleracea	1	Brassica rapa ssp tricolaris	ssp. tricolaris
Brassica species accessions	Brassica rapa var. perviridis	NCBITAXON	NCBITaxon:344680	komatsuna	Sample collection of B. rapa and B. oleracea	2	Brassica rapa ssp perviridis	ssp. perviridis
Brassica species accessions	Brassica rapa subsp. Nipposinica	NCBITAXON	NCBITaxon:333344	mizuna	Sample collection of B. rapa and B. oleracea	2	Brassica rapa ssp nipposinica	ssp. nipposinica
Brassica species accessions	Brassica oleracea var. capitata	NCBITAXON	NCBITaxon:3716	cabbage	Sample collection of B. rapa and B. oleracea	45	Brassica oleracea var capitata	var. capitata
Brassica species accessions	Brassica oleracea var. gongylodes	NCBITAXON	NCBITaxon:109379	kohlrabi	Sample collection of B. rapa and B. oleracea	19	Brassica oleracea var gongylodes	var. gongylodes
Brassica species accessions	Brassica oleracea var. botrytis	NCBITAXON	NCBITaxon:3715	cauliflower	Sample collection of B. rapa and B. oleracea	20	Brassica oleracea var botrytis	var. botrytis
Brassica species accessions	Brassica oleracea var. italica	NCBITAXON	NCBITaxon:36774	broccoli	Sample collection of B. rapa and B. oleracea	23	Brassica oleracea var italica	var. italica
Brassica species accessions	Brassica oleracea var. alboglabra	NCBITAXON	NCBITaxon:3714	Chinese kale	Sample collection of B. rapa and B. oleracea	4	Brassica oleracea var alboglabra	var. alboglabra
Brassica species accessions	Brassica oleracea	NCBITAXON	NCBITaxon:3712	kale	Sample collection of B. rapa and B. oleracea	2	Brassica oleracea var acephala	var. acephala
Brassica species accessions	Brassica oleracea var. gemmifera	NCBITAXON	NCBITaxon:178616	brussels sprouts	Sample collection of B. rapa and B. oleracea	2	Brassica oleracea var gemmifera	var. gemmifera
Brassica species accessions	Brassica oleracea	NCBITAXON	NCBITaxon:3712	curly kale	Sample collection of B. rapa and B. oleracea	2	Brassica oleracea var sabellica	var.Â sabellica
Brassica species accessions	Brassica oleracea	NCBITAXON	NCBITaxon:3712	wild	Sample collection of B. rapa and B. oleracea	2	Brassica oleracea wild type	wild type
