# Supplementary material for: Genome resequencing and comparative variome analysis in a Brassica rapa and Brassica oleracea collection
Source: Sci Data. 2016 Dec 20;3:160119. doi: 10.1038/sdata.2016.119 (PMC5170593; doi:10.1038/sdata.2016.119)
Supplement: Supplementary file 1 [file sdata2016119-isa1.zip › a_assay_Cheng.txt]

Sample Name	Protocol REF	Parameter Value[instrument]	Assay Name	Raw Data File	Comment[Data Repository]	Comment[Data Record Accession]	Comment[Data Record URI]	Protocol REF	Protocol REF	Protocol REF	Derived Data File	Comment[Data Repository]	Comment[Data Record URI]	Factor Value[subspecies]
Brassica rapa ssp pekinensis	Sample preparation and resequencing	Illumina HiSeq 2000	SRS1323559	SRX1610922	NCBI Sequence Read Archive	SRP071086	https://www.ncbi.nlm.nih.gov/sra/?term=SRP071086	Raw data were filtered before alignment	Alignment and variants calling	Functional annotation of genomic variants	/brad/datasets/pub/ReseqPars/genotypes	Brassica database	http://brassicadb.org/brad/datasets/pub/ReseqPars/genotypes/	ssp. pekinensis
Brassica rapa ssp pekinensis	Sample preparation and resequencing	Illumina HiSeq 2000	SRS1323557	SRX1610945	NCBI Sequence Read Archive	SRP071086	https://www.ncbi.nlm.nih.gov/sra/?term=SRP071086	Raw data were filtered before alignment	Alignment and variants calling	Functional annotation of genomic variants	/brad/datasets/pub/ReseqPars/genotypes	Brassica database	http://brassicadb.org/brad/datasets/pub/ReseqPars/genotypes/	ssp. pekinensis
Brassica rapa ssp pekinensis	Sample preparation and resequencing	Illumina HiSeq 2000	SRS1323556	SRX1611507	NCBI Sequence Read Archive	SRP071086	https://www.ncbi.nlm.nih.gov/sra/?term=SRP071086	Raw data were filtered before alignment	Alignment and variants calling	Functional annotation of genomic variants	/brad/datasets/pub/ReseqPars/genotypes	Brassica database	http://brassicadb.org/brad/datasets/pub/ReseqPars/genotypes/	ssp. pekinensis
Brassica rapa ssp pekinensis	Sample preparation and resequencing	Illumina HiSeq 2000	SRS1323555	SRX1612747	NCBI Sequence Read Archive	SRP071086	https://www.ncbi.nlm.nih.gov/sra/?term=SRP071086	Raw data were filtered before alignment	Alignment and variants calling	Functional annotation of genomic variants	/brad/datasets/pub/ReseqPars/genotypes	Brassica database	http://brassicadb.org/brad/datasets/pub/ReseqPars/genotypes/	ssp. pekinensis
Brassica rapa ssp pekinensis	Sample preparation and resequencing	Illumina HiSeq 2000	SRS1323519	SRX1612898	NCBI Sequence Read Archive	SRP071086	https://www.ncbi.nlm.nih.gov/sra/?term=SRP071086	Raw data were filtered before alignment	Alignment and variants calling	Functional annotation of genomic variants	/brad/datasets/pub/ReseqPars/genotypes	Brassica database	http://brassicadb.org/brad/datasets/pub/ReseqPars/genotypes/	ssp. pekinensis
Brassica rapa ssp pekinensis	Sample preparation and resequencing	Illumina HiSeq 2000	SRS1323518	SRX1613036	NCBI Sequence Read Archive	SRP071086	https://www.ncbi.nlm.nih.gov/sra/?term=SRP071086	Raw data were filtered before alignment	Alignment and variants calling	Functional annotation of genomic variants	/brad/datasets/pub/ReseqPars/genotypes	Brassica database	http://brassicadb.org/brad/datasets/pub/ReseqPars/genotypes/	ssp. pekinensis
Brassica rapa ssp pekinensis	Sample preparation and resequencing	Illumina HiSeq 2000	SRS1323517	SRX1613149	NCBI Sequence Read Archive	SRP071086	https://www.ncbi.nlm.nih.gov/sra/?term=SRP071086	Raw data were filtered before alignment	Alignment and variants calling	Functional annotation of genomic variants	/brad/datasets/pub/ReseqPars/genotypes	Brassica database	http://brassicadb.org/brad/datasets/pub/ReseqPars/genotypes/	ssp. pekinensis
Brassica rapa ssp pekinensis	Sample preparation and resequencing	Illumina HiSeq 2000	SRS1323516	SRX1613228	NCBI Sequence Read Archive	SRP071086	https://www.ncbi.nlm.nih.gov/sra/?term=SRP071086	Raw data were filtered before alignment	Alignment and variants calling	Functional annotation of genomic variants	/brad/datasets/pub/ReseqPars/genotypes	Brassica database	http://brassicadb.org/brad/datasets/pub/ReseqPars/genotypes/	ssp. pekinensis
Brassica rapa ssp pekinensis	Sample preparation and resequencing	Illumina HiSeq 2000	SRS1323479	SRX1613354	NCBI Sequence Read Archive	SRP071086	https://www.ncbi.nlm.nih.gov/sra/?term=SRP071086	Raw data were filtered before alignment	Alignment and variants calling	Functional annotation of genomic variants	/brad/datasets/pub/ReseqPars/genotypes	Brassica database	http://brassicadb.org/brad/datasets/pub/ReseqPars/genotypes/	ssp. pekinensis
Brassica rapa ssp pekinensis	Sample preparation and resequencing	Illumina HiSeq 2000	SRS1323478	SRX1613593	NCBI Sequence Read Archive	SRP071086	https://www.ncbi.nlm.nih.gov/sra/?term=SRP071086	Raw data were filtered before alignment	Alignment and variants calling	Functional annotation of genomic variants	/brad/datasets/pub/ReseqPars/genotypes	Brassica database	http://brassicadb.org/brad/datasets/pub/ReseqPars/genotypes/	ssp. pekinensis
Brassica rapa ssp pekinensis	Sample preparation and resequencing	Illumina HiSeq 2000	SRS1323463	SRX1610947	NCBI Sequence Read Archive	SRP071086	https://www.ncbi.nlm.nih.gov/sra/?term=SRP071086	Raw data were filtered before alignment	Alignment and variants calling	Functional annotation of genomic variants	/brad/datasets/pub/ReseqPars/genotypes	Brassica database	http://brassicadb.org/brad/datasets/pub/ReseqPars/genotypes/	ssp. pekinensis
Brassica rapa ssp pekinensis	Sample preparation and resequencing	Illumina HiSeq 2000	SRS1323462	SRX1610980	NCBI Sequence Read Archive	SRP071086	https://www.ncbi.nlm.nih.gov/sra/?term=SRP071086	Raw data were filtered before alignment	Alignment and variants calling	Functional annotation of genomic variants	/brad/datasets/pub/ReseqPars/genotypes	Brassica database	http://brassicadb.org/brad/datasets/pub/ReseqPars/genotypes/	ssp. pekinensis
Brassica rapa ssp pekinensis	Sample preparation and resequencing	Illumina HiSeq 2000	SRS1323455	SRX1610998	NCBI Sequence Read Archive	SRP071086	https://www.ncbi.nlm.nih.gov/sra/?term=SRP071086	Raw data were filtered before alignment	Alignment and variants calling	Functional annotation of genomic variants	/brad/datasets/pub/ReseqPars/genotypes	Brassica database	http://brassicadb.org/brad/datasets/pub/ReseqPars/genotypes/	ssp. pekinensis
Brassica rapa ssp pekinensis	Sample preparation and resequencing	Illumina HiSeq 2000	SRS1323432	SRX1611051	NCBI Sequence Read Archive	SRP071086	https://www.ncbi.nlm.nih.gov/sra/?term=SRP071086	Raw data were filtered before alignment	Alignment and variants calling	Functional annotation of genomic variants	/brad/datasets/pub/ReseqPars/genotypes	Brassica database	http://brassicadb.org/brad/datasets/pub/ReseqPars/genotypes/	ssp. pekinensis
Brassica rapa ssp pekinensis	Sample preparation and resequencing	Illumina HiSeq 2000	SRS1323431	SRX1611068	NCBI Sequence Read Archive	SRP071086	https://www.ncbi.nlm.nih.gov/sra/?term=SRP071086	Raw data were filtered before alignment	Alignment and variants calling	Functional annotation of genomic variants	/brad/datasets/pub/ReseqPars/genotypes	Brassica database	http://brassicadb.org/brad/datasets/pub/ReseqPars/genotypes/	ssp. pekinensis
Brassica rapa ssp pekinensis	Sample preparation and resequencing	Illumina HiSeq 2000	SRS1323430	SRX1611119	NCBI Sequence Read Archive	SRP071086	https://www.ncbi.nlm.nih.gov/sra/?term=SRP071086	Raw data were filtered before alignment	Alignment and variants calling	Functional annotation of genomic variants	/brad/datasets/pub/ReseqPars/genotypes	Brassica database	http://brassicadb.org/brad/datasets/pub/ReseqPars/genotypes/	ssp. pekinensis
Brassica rapa ssp pekinensis	Sample preparation and resequencing	Illumina HiSeq 2000	SRS1323429	SRX1611188	NCBI Sequence Read Archive	SRP071086	https://www.ncbi.nlm.nih.gov/sra/?term=SRP071086	Raw data were filtered before alignment	Alignment and variants calling	Functional annotation of genomic variants	/brad/datasets/pub/ReseqPars/genotypes	Brassica database	http://brassicadb.org/brad/datasets/pub/ReseqPars/genotypes/	ssp. pekinensis
Brassica rapa ssp pekinensis	Sample preparation and resequencing	Illumina HiSeq 2000	SRS1323233	SRX1611202	NCBI Sequence Read Archive	SRP071086	https://www.ncbi.nlm.nih.gov/sra/?term=SRP071086	Raw data were filtered before alignment	Alignment and variants calling	Functional annotation of genomic variants	/brad/datasets/pub/ReseqPars/genotypes	Brassica database	http://brassicadb.org/brad/datasets/pub/ReseqPars/genotypes/	ssp. pekinensis
Brassica rapa ssp pekinensis	Sample preparation and resequencing	Illumina HiSeq 2000	SRS1323232	SRX1611227	NCBI Sequence Read Archive	SRP071086	https://www.ncbi.nlm.nih.gov/sra/?term=SRP071086	Raw data were filtered before alignment	Alignment and variants calling	Functional annotation of genomic variants	/brad/datasets/pub/ReseqPars/genotypes	Brassica database	http://brassicadb.org/brad/datasets/pub/ReseqPars/genotypes/	ssp. pekinensis
Brassica rapa ssp pekinensis	Sample preparation and resequencing	Illumina HiSeq 2000	SRS1323231	SRX1611346	NCBI Sequence Read Archive	SRP071086	https://www.ncbi.nlm.nih.gov/sra/?term=SRP071086	Raw data were filtered before alignment	Alignment and variants calling	Functional annotation of genomic variants	/brad/datasets/pub/ReseqPars/genotypes	Brassica database	http://brassicadb.org/brad/datasets/pub/ReseqPars/genotypes/	ssp. pekinensis
Brassica rapa ssp pekinensis	Sample preparation and resequencing	Illumina HiSeq 2000	SRS1323226	SRX1611510	NCBI Sequence Read Archive	SRP071086	https://www.ncbi.nlm.nih.gov/sra/?term=SRP071086	Raw data were filtered before alignment	Alignment and variants calling	Functional annotation of genomic variants	/brad/datasets/pub/ReseqPars/genotypes	Brassica database	http://brassicadb.org/brad/datasets/pub/ReseqPars/genotypes/	ssp. pekinensis
Brassica rapa ssp pekinensis	Sample preparation and resequencing	Illumina HiSeq 2000	SRS1323224	SRX1612309	NCBI Sequence Read Archive	SRP071086	https://www.ncbi.nlm.nih.gov/sra/?term=SRP071086	Raw data were filtered before alignment	Alignment and variants calling	Functional annotation of genomic variants	/brad/datasets/pub/ReseqPars/genotypes	Brassica database	http://brassicadb.org/brad/datasets/pub/ReseqPars/genotypes/	ssp. pekinensis
Brassica rapa ssp pekinensis	Sample preparation and resequencing	Illumina HiSeq 2000	SRS1323166	SRX1612359	NCBI Sequence Read Archive	SRP071086	https://www.ncbi.nlm.nih.gov/sra/?term=SRP071086	Raw data were filtered before alignment	Alignment and variants calling	Functional annotation of genomic variants	/brad/datasets/pub/ReseqPars/genotypes	Brassica database	http://brassicadb.org/brad/datasets/pub/ReseqPars/genotypes/	ssp. pekinensis
Brassica rapa ssp pekinensis	Sample preparation and resequencing	Illumina HiSeq 2000	SRS1323165	SRX1612378	NCBI Sequence Read Archive	SRP071086	https://www.ncbi.nlm.nih.gov/sra/?term=SRP071086	Raw data were filtered before alignment	Alignment and variants calling	Functional annotation of genomic variants	/brad/datasets/pub/ReseqPars/genotypes	Brassica database	http://brassicadb.org/brad/datasets/pub/ReseqPars/genotypes/	ssp. pekinensis
Brassica rapa ssp pekinensis	Sample preparation and resequencing	Illumina HiSeq 2000	SRS1323164	SRX1612541	NCBI Sequence Read Archive	SRP071086	https://www.ncbi.nlm.nih.gov/sra/?term=SRP071086	Raw data were filtered before alignment	Alignment and variants calling	Functional annotation of genomic variants	/brad/datasets/pub/ReseqPars/genotypes	Brassica database	http://brassicadb.org/brad/datasets/pub/ReseqPars/genotypes/	ssp. pekinensis
Brassica rapa ssp pekinensis	Sample preparation and resequencing	Illumina HiSeq 2000	SRS1323163	SRX1612567	NCBI Sequence Read Archive	SRP071086	https://www.ncbi.nlm.nih.gov/sra/?term=SRP071086	Raw data were filtered before alignment	Alignment and variants calling	Functional annotation of genomic variants	/brad/datasets/pub/ReseqPars/genotypes	Brassica database	http://brassicadb.org/brad/datasets/pub/ReseqPars/genotypes/	ssp. pekinensis
Brassica rapa ssp pekinensis	Sample preparation and resequencing	Illumina HiSeq 2000	SRS1323162	SRX1612582	NCBI Sequence Read Archive	SRP071086	https://www.ncbi.nlm.nih.gov/sra/?term=SRP071086	Raw data were filtered before alignment	Alignment and variants calling	Functional annotation of genomic variants	/brad/datasets/pub/ReseqPars/genotypes	Brassica database	http://brassicadb.org/brad/datasets/pub/ReseqPars/genotypes/	ssp. pekinensis
Brassica rapa ssp pekinensis	Sample preparation and resequencing	Illumina HiSeq 2000	SRS1323157	SRX1612607	NCBI Sequence Read Archive	SRP071086	https://www.ncbi.nlm.nih.gov/sra/?term=SRP071086	Raw data were filtered before alignment	Alignment and variants calling	Functional annotation of genomic variants	/brad/datasets/pub/ReseqPars/genotypes	Brassica database	http://brassicadb.org/brad/datasets/pub/ReseqPars/genotypes/	ssp. pekinensis
Brassica rapa ssp pekinensis	Sample preparation and resequencing	Illumina HiSeq 2000	SRS1323137	SRX1612674	NCBI Sequence Read Archive	SRP071086	https://www.ncbi.nlm.nih.gov/sra/?term=SRP071086	Raw data were filtered before alignment	Alignment and variants calling	Functional annotation of genomic variants	/brad/datasets/pub/ReseqPars/genotypes	Brassica database	http://brassicadb.org/brad/datasets/pub/ReseqPars/genotypes/	ssp. pekinensis
Brassica rapa ssp pekinensis	Sample preparation and resequencing	Illumina HiSeq 2000	SRS1323106	SRX1612698	NCBI Sequence Read Archive	SRP071086	https://www.ncbi.nlm.nih.gov/sra/?term=SRP071086	Raw data were filtered before alignment	Alignment and variants calling	Functional annotation of genomic variants	/brad/datasets/pub/ReseqPars/genotypes	Brassica database	http://brassicadb.org/brad/datasets/pub/ReseqPars/genotypes/	ssp. pekinensis
Brassica rapa ssp pekinensis	Sample preparation and resequencing	Illumina HiSeq 2000	SRS1323104	SRX1612748	NCBI Sequence Read Archive	SRP071086	https://www.ncbi.nlm.nih.gov/sra/?term=SRP071086	Raw data were filtered before alignment	Alignment and variants calling	Functional annotation of genomic variants	/brad/datasets/pub/ReseqPars/genotypes	Brassica database	http://brassicadb.org/brad/datasets/pub/ReseqPars/genotypes/	ssp. pekinensis
Brassica rapa ssp pekinensis	Sample preparation and resequencing	Illumina HiSeq 2000	SRS1323103	SRX1612763	NCBI Sequence Read Archive	SRP071086	https://www.ncbi.nlm.nih.gov/sra/?term=SRP071086	Raw data were filtered before alignment	Alignment and variants calling	Functional annotation of genomic variants	/brad/datasets/pub/ReseqPars/genotypes	Brassica database	http://brassicadb.org/brad/datasets/pub/ReseqPars/genotypes/	ssp. pekinensis
Brassica rapa ssp pekinensis	Sample preparation and resequencing	Illumina HiSeq 2000	SRS1323102	SRX1612819	NCBI Sequence Read Archive	SRP071086	https://www.ncbi.nlm.nih.gov/sra/?term=SRP071086	Raw data were filtered before alignment	Alignment and variants calling	Functional annotation of genomic variants	/brad/datasets/pub/ReseqPars/genotypes	Brassica database	http://brassicadb.org/brad/datasets/pub/ReseqPars/genotypes/	ssp. pekinensis
Brassica rapa ssp pekinensis	Sample preparation and resequencing	Illumina HiSeq 2000	SRS1323101	SRX1612820	NCBI Sequence Read Archive	SRP071086	https://www.ncbi.nlm.nih.gov/sra/?term=SRP071086	Raw data were filtered before alignment	Alignment and variants calling	Functional annotation of genomic variants	/brad/datasets/pub/ReseqPars/genotypes	Brassica database	http://brassicadb.org/brad/datasets/pub/ReseqPars/genotypes/	ssp. pekinensis
Brassica rapa ssp pekinensis	Sample preparation and resequencing	Illumina HiSeq 2000	SRS1323100	SRX1612821	NCBI Sequence Read Archive	SRP071086	https://www.ncbi.nlm.nih.gov/sra/?term=SRP071086	Raw data were filtered before alignment	Alignment and variants calling	Functional annotation of genomic variants	/brad/datasets/pub/ReseqPars/genotypes	Brassica database	http://brassicadb.org/brad/datasets/pub/ReseqPars/genotypes/	ssp. pekinensis
Brassica rapa ssp pekinensis	Sample preparation and resequencing	Illumina HiSeq 2000	SRS1323099	SRX1612822	NCBI Sequence Read Archive	SRP071086	https://www.ncbi.nlm.nih.gov/sra/?term=SRP071086	Raw data were filtered before alignment	Alignment and variants calling	Functional annotation of genomic variants	/brad/datasets/pub/ReseqPars/genotypes	Brassica database	http://brassicadb.org/brad/datasets/pub/ReseqPars/genotypes/	ssp. pekinensis
Brassica rapa ssp pekinensis	Sample preparation and resequencing	Illumina HiSeq 2000	SRS1323094	SRX1612823	NCBI Sequence Read Archive	SRP071086	https://www.ncbi.nlm.nih.gov/sra/?term=SRP071086	Raw data were filtered before alignment	Alignment and variants calling	Functional annotation of genomic variants	/brad/datasets/pub/ReseqPars/genotypes	Brassica database	http://brassicadb.org/brad/datasets/pub/ReseqPars/genotypes/	ssp. pekinensis
Brassica rapa ssp pekinensis	Sample preparation and resequencing	Illumina HiSeq 2000	SRS1323065	SRX1612824	NCBI Sequence Read Archive	SRP071086	https://www.ncbi.nlm.nih.gov/sra/?term=SRP071086	Raw data were filtered before alignment	Alignment and variants calling	Functional annotation of genomic variants	/brad/datasets/pub/ReseqPars/genotypes	Brassica database	http://brassicadb.org/brad/datasets/pub/ReseqPars/genotypes/	ssp. pekinensis
Brassica rapa ssp pekinensis	Sample preparation and resequencing	Illumina HiSeq 2000	SRS1323064	SRX1612866	NCBI Sequence Read Archive	SRP071086	https://www.ncbi.nlm.nih.gov/sra/?term=SRP071086	Raw data were filtered before alignment	Alignment and variants calling	Functional annotation of genomic variants	/brad/datasets/pub/ReseqPars/genotypes	Brassica database	http://brassicadb.org/brad/datasets/pub/ReseqPars/genotypes/	ssp. pekinensis
Brassica rapa ssp pekinensis	Sample preparation and resequencing	Illumina HiSeq 2000	SRS1323063	SRX1612867	NCBI Sequence Read Archive	SRP071086	https://www.ncbi.nlm.nih.gov/sra/?term=SRP071086	Raw data were filtered before alignment	Alignment and variants calling	Functional annotation of genomic variants	/brad/datasets/pub/ReseqPars/genotypes	Brassica database	http://brassicadb.org/brad/datasets/pub/ReseqPars/genotypes/	ssp. pekinensis
Brassica rapa ssp pekinensis	Sample preparation and resequencing	Illumina HiSeq 2000	SRS1323062	SRX1612956	NCBI Sequence Read Archive	SRP071086	https://www.ncbi.nlm.nih.gov/sra/?term=SRP071086	Raw data were filtered before alignment	Alignment and variants calling	Functional annotation of genomic variants	/brad/datasets/pub/ReseqPars/genotypes	Brassica database	http://brassicadb.org/brad/datasets/pub/ReseqPars/genotypes/	ssp. pekinensis
Brassica rapa ssp pekinensis	Sample preparation and resequencing	Illumina HiSeq 2000	SRS1323026	SRX1612994	NCBI Sequence Read Archive	SRP071086	https://www.ncbi.nlm.nih.gov/sra/?term=SRP071086	Raw data were filtered before alignment	Alignment and variants calling	Functional annotation of genomic variants	/brad/datasets/pub/ReseqPars/genotypes	Brassica database	http://brassicadb.org/brad/datasets/pub/ReseqPars/genotypes/	ssp. pekinensis
Brassica rapa ssp pekinensis	Sample preparation and resequencing	Illumina HiSeq 2000	SRS1323023	SRX1613027	NCBI Sequence Read Archive	SRP071086	https://www.ncbi.nlm.nih.gov/sra/?term=SRP071086	Raw data were filtered before alignment	Alignment and variants calling	Functional annotation of genomic variants	/brad/datasets/pub/ReseqPars/genotypes	Brassica database	http://brassicadb.org/brad/datasets/pub/ReseqPars/genotypes/	ssp. pekinensis
Brassica rapa ssp pekinensis	Sample preparation and resequencing	Illumina HiSeq 2000	SRS1323022	SRX1613028	NCBI Sequence Read Archive	SRP071086	https://www.ncbi.nlm.nih.gov/sra/?term=SRP071086	Raw data were filtered before alignment	Alignment and variants calling	Functional annotation of genomic variants	/brad/datasets/pub/ReseqPars/genotypes	Brassica database	http://brassicadb.org/brad/datasets/pub/ReseqPars/genotypes/	ssp. pekinensis
Brassica rapa ssp pekinensis	Sample preparation and resequencing	Illumina HiSeq 2000	SRS1323021	SRX1613029	NCBI Sequence Read Archive	SRP071086	https://www.ncbi.nlm.nih.gov/sra/?term=SRP071086	Raw data were filtered before alignment	Alignment and variants calling	Functional annotation of genomic variants	/brad/datasets/pub/ReseqPars/genotypes	Brassica database	http://brassicadb.org/brad/datasets/pub/ReseqPars/genotypes/	ssp. pekinensis
Brassica rapa ssp pekinensis	Sample preparation and resequencing	Illumina HiSeq 2000	SRS1323005	SRX1613030	NCBI Sequence Read Archive	SRP071086	https://www.ncbi.nlm.nih.gov/sra/?term=SRP071086	Raw data were filtered before alignment	Alignment and variants calling	Functional annotation of genomic variants	/brad/datasets/pub/ReseqPars/genotypes	Brassica database	http://brassicadb.org/brad/datasets/pub/ReseqPars/genotypes/	ssp. pekinensis
Brassica rapa ssp rapa	Sample preparation and resequencing	Illumina HiSeq 2000	SRS1323004	SRX1613031	NCBI Sequence Read Archive	SRP071086	https://www.ncbi.nlm.nih.gov/sra/?term=SRP071086	Raw data were filtered before alignment	Alignment and variants calling	Functional annotation of genomic variants	/brad/datasets/pub/ReseqPars/genotypes	Brassica database	http://brassicadb.org/brad/datasets/pub/ReseqPars/genotypes/	ssp. rapa
Brassica rapa ssp rapa	Sample preparation and resequencing	Illumina HiSeq 2000	SRS1323000	SRX1613032	NCBI Sequence Read Archive	SRP071086	https://www.ncbi.nlm.nih.gov/sra/?term=SRP071086	Raw data were filtered before alignment	Alignment and variants calling	Functional annotation of genomic variants	/brad/datasets/pub/ReseqPars/genotypes	Brassica database	http://brassicadb.org/brad/datasets/pub/ReseqPars/genotypes/	ssp. rapa
Brassica rapa ssp rapa	Sample preparation and resequencing	Illumina HiSeq 2000	SRS1322998	SRX1613033	NCBI Sequence Read Archive	SRP071086	https://www.ncbi.nlm.nih.gov/sra/?term=SRP071086	Raw data were filtered before alignment	Alignment and variants calling	Functional annotation of genomic variants	/brad/datasets/pub/ReseqPars/genotypes	Brassica database	http://brassicadb.org/brad/datasets/pub/ReseqPars/genotypes/	ssp. rapa
Brassica rapa ssp rapa	Sample preparation and resequencing	Illumina HiSeq 2000	SRS1322996	SRX1613034	NCBI Sequence Read Archive	SRP071086	https://www.ncbi.nlm.nih.gov/sra/?term=SRP071086	Raw data were filtered before alignment	Alignment and variants calling	Functional annotation of genomic variants	/brad/datasets/pub/ReseqPars/genotypes	Brassica database	http://brassicadb.org/brad/datasets/pub/ReseqPars/genotypes/	ssp. rapa
Brassica rapa ssp rapa	Sample preparation and resequencing	Illumina HiSeq 2000	SRS1322995	SRX1613046	NCBI Sequence Read Archive	SRP071086	https://www.ncbi.nlm.nih.gov/sra/?term=SRP071086	Raw data were filtered before alignment	Alignment and variants calling	Functional annotation of genomic variants	/brad/datasets/pub/ReseqPars/genotypes	Brassica database	http://brassicadb.org/brad/datasets/pub/ReseqPars/genotypes/	ssp. rapa
Brassica rapa ssp rapa	Sample preparation and resequencing	Illumina HiSeq 2000	SRS1322989	SRX1613075	NCBI Sequence Read Archive	SRP071086	https://www.ncbi.nlm.nih.gov/sra/?term=SRP071086	Raw data were filtered before alignment	Alignment and variants calling	Functional annotation of genomic variants	/brad/datasets/pub/ReseqPars/genotypes	Brassica database	http://brassicadb.org/brad/datasets/pub/ReseqPars/genotypes/	ssp. rapa
Brassica rapa ssp rapa	Sample preparation and resequencing	Illumina HiSeq 2000	SRS1322972	SRX1613094	NCBI Sequence Read Archive	SRP071086	https://www.ncbi.nlm.nih.gov/sra/?term=SRP071086	Raw data were filtered before alignment	Alignment and variants calling	Functional annotation of genomic variants	/brad/datasets/pub/ReseqPars/genotypes	Brassica database	http://brassicadb.org/brad/datasets/pub/ReseqPars/genotypes/	ssp. rapa
Brassica rapa ssp rapa	Sample preparation and resequencing	Illumina HiSeq 2000	SRS1322950	SRX1613106	NCBI Sequence Read Archive	SRP071086	https://www.ncbi.nlm.nih.gov/sra/?term=SRP071086	Raw data were filtered before alignment	Alignment and variants calling	Functional annotation of genomic variants	/brad/datasets/pub/ReseqPars/genotypes	Brassica database	http://brassicadb.org/brad/datasets/pub/ReseqPars/genotypes/	ssp. rapa
Brassica rapa ssp rapa	Sample preparation and resequencing	Illumina HiSeq 2000	SRS1322935	SRX1613109	NCBI Sequence Read Archive	SRP071086	https://www.ncbi.nlm.nih.gov/sra/?term=SRP071086	Raw data were filtered before alignment	Alignment and variants calling	Functional annotation of genomic variants	/brad/datasets/pub/ReseqPars/genotypes	Brassica database	http://brassicadb.org/brad/datasets/pub/ReseqPars/genotypes/	ssp. rapa
Brassica rapa ssp rapa	Sample preparation and resequencing	Illumina HiSeq 2000	SRS1322934	SRX1613112	NCBI Sequence Read Archive	SRP071086	https://www.ncbi.nlm.nih.gov/sra/?term=SRP071086	Raw data were filtered before alignment	Alignment and variants calling	Functional annotation of genomic variants	/brad/datasets/pub/ReseqPars/genotypes	Brassica database	http://brassicadb.org/brad/datasets/pub/ReseqPars/genotypes/	ssp. rapa
Brassica rapa ssp rapa	Sample preparation and resequencing	Illumina HiSeq 2000	SRS1322933	SRX1613123	NCBI Sequence Read Archive	SRP071086	https://www.ncbi.nlm.nih.gov/sra/?term=SRP071086	Raw data were filtered before alignment	Alignment and variants calling	Functional annotation of genomic variants	/brad/datasets/pub/ReseqPars/genotypes	Brassica database	http://brassicadb.org/brad/datasets/pub/ReseqPars/genotypes/	ssp. rapa
Brassica rapa ssp rapa	Sample preparation and resequencing	Illumina HiSeq 2000	SRS1322932	SRX1613127	NCBI Sequence Read Archive	SRP071086	https://www.ncbi.nlm.nih.gov/sra/?term=SRP071086	Raw data were filtered before alignment	Alignment and variants calling	Functional annotation of genomic variants	/brad/datasets/pub/ReseqPars/genotypes	Brassica database	http://brassicadb.org/brad/datasets/pub/ReseqPars/genotypes/	ssp. rapa
Brassica rapa ssp rapa	Sample preparation and resequencing	Illumina HiSeq 2000	SRS1322931	SRX1613128	NCBI Sequence Read Archive	SRP071086	https://www.ncbi.nlm.nih.gov/sra/?term=SRP071086	Raw data were filtered before alignment	Alignment and variants calling	Functional annotation of genomic variants	/brad/datasets/pub/ReseqPars/genotypes	Brassica database	http://brassicadb.org/brad/datasets/pub/ReseqPars/genotypes/	ssp. rapa
Brassica rapa ssp rapa	Sample preparation and resequencing	Illumina HiSeq 2000	SRS1322930	SRX1613148	NCBI Sequence Read Archive	SRP071086	https://www.ncbi.nlm.nih.gov/sra/?term=SRP071086	Raw data were filtered before alignment	Alignment and variants calling	Functional annotation of genomic variants	/brad/datasets/pub/ReseqPars/genotypes	Brassica database	http://brassicadb.org/brad/datasets/pub/ReseqPars/genotypes/	ssp. rapa
Brassica rapa ssp rapa	Sample preparation and resequencing	Illumina HiSeq 2000	SRS1322929	SRX1613150	NCBI Sequence Read Archive	SRP071086	https://www.ncbi.nlm.nih.gov/sra/?term=SRP071086	Raw data were filtered before alignment	Alignment and variants calling	Functional annotation of genomic variants	/brad/datasets/pub/ReseqPars/genotypes	Brassica database	http://brassicadb.org/brad/datasets/pub/ReseqPars/genotypes/	ssp. rapa
Brassica rapa ssp rapa	Sample preparation and resequencing	Illumina HiSeq 2000	SRS1322928	SRX1613152	NCBI Sequence Read Archive	SRP071086	https://www.ncbi.nlm.nih.gov/sra/?term=SRP071086	Raw data were filtered before alignment	Alignment and variants calling	Functional annotation of genomic variants	/brad/datasets/pub/ReseqPars/genotypes	Brassica database	http://brassicadb.org/brad/datasets/pub/ReseqPars/genotypes/	ssp. rapa
Brassica rapa ssp rapa	Sample preparation and resequencing	Illumina HiSeq 2000	SRS1322927	SRX1613188	NCBI Sequence Read Archive	SRP071086	https://www.ncbi.nlm.nih.gov/sra/?term=SRP071086	Raw data were filtered before alignment	Alignment and variants calling	Functional annotation of genomic variants	/brad/datasets/pub/ReseqPars/genotypes	Brassica database	http://brassicadb.org/brad/datasets/pub/ReseqPars/genotypes/	ssp. rapa
Brassica rapa ssp rapa	Sample preparation and resequencing	Illumina HiSeq 2000	SRS1322895	SRX1613189	NCBI Sequence Read Archive	SRP071086	https://www.ncbi.nlm.nih.gov/sra/?term=SRP071086	Raw data were filtered before alignment	Alignment and variants calling	Functional annotation of genomic variants	/brad/datasets/pub/ReseqPars/genotypes	Brassica database	http://brassicadb.org/brad/datasets/pub/ReseqPars/genotypes/	ssp. rapa
Brassica rapa ssp rapa	Sample preparation and resequencing	Illumina HiSeq 2000	SRS1322857	SRX1613190	NCBI Sequence Read Archive	SRP071086	https://www.ncbi.nlm.nih.gov/sra/?term=SRP071086	Raw data were filtered before alignment	Alignment and variants calling	Functional annotation of genomic variants	/brad/datasets/pub/ReseqPars/genotypes	Brassica database	http://brassicadb.org/brad/datasets/pub/ReseqPars/genotypes/	ssp. rapa
Brassica rapa ssp rapa	Sample preparation and resequencing	Illumina HiSeq 2000	SRS1322797	SRX1613191	NCBI Sequence Read Archive	SRP071086	https://www.ncbi.nlm.nih.gov/sra/?term=SRP071086	Raw data were filtered before alignment	Alignment and variants calling	Functional annotation of genomic variants	/brad/datasets/pub/ReseqPars/genotypes	Brassica database	http://brassicadb.org/brad/datasets/pub/ReseqPars/genotypes/	ssp. rapa
Brassica rapa ssp rapa	Sample preparation and resequencing	Illumina HiSeq 2000	SRS1322775	SRX1613216	NCBI Sequence Read Archive	SRP071086	https://www.ncbi.nlm.nih.gov/sra/?term=SRP071086	Raw data were filtered before alignment	Alignment and variants calling	Functional annotation of genomic variants	/brad/datasets/pub/ReseqPars/genotypes	Brassica database	http://brassicadb.org/brad/datasets/pub/ReseqPars/genotypes/	ssp. rapa
Brassica rapa ssp rapa	Sample preparation and resequencing	Illumina HiSeq 2000	SRS1322774	SRX1613225	NCBI Sequence Read Archive	SRP071086	https://www.ncbi.nlm.nih.gov/sra/?term=SRP071086	Raw data were filtered before alignment	Alignment and variants calling	Functional annotation of genomic variants	/brad/datasets/pub/ReseqPars/genotypes	Brassica database	http://brassicadb.org/brad/datasets/pub/ReseqPars/genotypes/	ssp. rapa
Brassica rapa ssp rapa	Sample preparation and resequencing	Illumina HiSeq 2000	SRS1322732	SRX1613226	NCBI Sequence Read Archive	SRP071086	https://www.ncbi.nlm.nih.gov/sra/?term=SRP071086	Raw data were filtered before alignment	Alignment and variants calling	Functional annotation of genomic variants	/brad/datasets/pub/ReseqPars/genotypes	Brassica database	http://brassicadb.org/brad/datasets/pub/ReseqPars/genotypes/	ssp. rapa
Brassica rapa ssp rapa	Sample preparation and resequencing	Illumina HiSeq 2000	SRS1322731	SRX1613227	NCBI Sequence Read Archive	SRP071086	https://www.ncbi.nlm.nih.gov/sra/?term=SRP071086	Raw data were filtered before alignment	Alignment and variants calling	Functional annotation of genomic variants	/brad/datasets/pub/ReseqPars/genotypes	Brassica database	http://brassicadb.org/brad/datasets/pub/ReseqPars/genotypes/	ssp. rapa
Brassica rapa ssp rapa	Sample preparation and resequencing	Illumina HiSeq 2000	SRS1322730	SRX1613229	NCBI Sequence Read Archive	SRP071086	https://www.ncbi.nlm.nih.gov/sra/?term=SRP071086	Raw data were filtered before alignment	Alignment and variants calling	Functional annotation of genomic variants	/brad/datasets/pub/ReseqPars/genotypes	Brassica database	http://brassicadb.org/brad/datasets/pub/ReseqPars/genotypes/	ssp. rapa
Brassica rapa ssp rapa	Sample preparation and resequencing	Illumina HiSeq 2000	SRS1322729	SRX1613230	NCBI Sequence Read Archive	SRP071086	https://www.ncbi.nlm.nih.gov/sra/?term=SRP071086	Raw data were filtered before alignment	Alignment and variants calling	Functional annotation of genomic variants	/brad/datasets/pub/ReseqPars/genotypes	Brassica database	http://brassicadb.org/brad/datasets/pub/ReseqPars/genotypes/	ssp. rapa
Brassica rapa ssp rapa	Sample preparation and resequencing	Illumina HiSeq 2000	SRS1322728	SRX1613232	NCBI Sequence Read Archive	SRP071086	https://www.ncbi.nlm.nih.gov/sra/?term=SRP071086	Raw data were filtered before alignment	Alignment and variants calling	Functional annotation of genomic variants	/brad/datasets/pub/ReseqPars/genotypes	Brassica database	http://brassicadb.org/brad/datasets/pub/ReseqPars/genotypes/	ssp. rapa
Brassica rapa ssp rapa	Sample preparation and resequencing	Illumina HiSeq 2000	SRS1322727	SRX1613263	NCBI Sequence Read Archive	SRP071086	https://www.ncbi.nlm.nih.gov/sra/?term=SRP071086	Raw data were filtered before alignment	Alignment and variants calling	Functional annotation of genomic variants	/brad/datasets/pub/ReseqPars/genotypes	Brassica database	http://brassicadb.org/brad/datasets/pub/ReseqPars/genotypes/	ssp. rapa
Brassica rapa ssp rapa	Sample preparation and resequencing	Illumina HiSeq 2000	SRS1322726	SRX1613291	NCBI Sequence Read Archive	SRP071086	https://www.ncbi.nlm.nih.gov/sra/?term=SRP071086	Raw data were filtered before alignment	Alignment and variants calling	Functional annotation of genomic variants	/brad/datasets/pub/ReseqPars/genotypes	Brassica database	http://brassicadb.org/brad/datasets/pub/ReseqPars/genotypes/	ssp. rapa
Brassica rapa ssp rapa	Sample preparation and resequencing	Illumina HiSeq 2000	SRS1322725	SRX1613292	NCBI Sequence Read Archive	SRP071086	https://www.ncbi.nlm.nih.gov/sra/?term=SRP071086	Raw data were filtered before alignment	Alignment and variants calling	Functional annotation of genomic variants	/brad/datasets/pub/ReseqPars/genotypes	Brassica database	http://brassicadb.org/brad/datasets/pub/ReseqPars/genotypes/	ssp. rapa
Brassica rapa ssp rapa	Sample preparation and resequencing	Illumina HiSeq 2000	SRS1322724	SRX1613293	NCBI Sequence Read Archive	SRP071086	https://www.ncbi.nlm.nih.gov/sra/?term=SRP071086	Raw data were filtered before alignment	Alignment and variants calling	Functional annotation of genomic variants	/brad/datasets/pub/ReseqPars/genotypes	Brassica database	http://brassicadb.org/brad/datasets/pub/ReseqPars/genotypes/	ssp. rapa
Brassica rapa ssp rapa	Sample preparation and resequencing	Illumina HiSeq 2000	SRS1321918	SRX1613294	NCBI Sequence Read Archive	SRP071086	https://www.ncbi.nlm.nih.gov/sra/?term=SRP071086	Raw data were filtered before alignment	Alignment and variants calling	Functional annotation of genomic variants	/brad/datasets/pub/ReseqPars/genotypes	Brassica database	http://brassicadb.org/brad/datasets/pub/ReseqPars/genotypes/	ssp. rapa
Brassica rapa ssp rapa	Sample preparation and resequencing	Illumina HiSeq 2000	SRS1321900	SRX1613295	NCBI Sequence Read Archive	SRP071086	https://www.ncbi.nlm.nih.gov/sra/?term=SRP071086	Raw data were filtered before alignment	Alignment and variants calling	Functional annotation of genomic variants	/brad/datasets/pub/ReseqPars/genotypes	Brassica database	http://brassicadb.org/brad/datasets/pub/ReseqPars/genotypes/	ssp. rapa
Brassica rapa ssp rapa	Sample preparation and resequencing	Illumina HiSeq 2000	SRS1321929	SRX1613296	NCBI Sequence Read Archive	SRP071086	https://www.ncbi.nlm.nih.gov/sra/?term=SRP071086	Raw data were filtered before alignment	Alignment and variants calling	Functional annotation of genomic variants	/brad/datasets/pub/ReseqPars/genotypes	Brassica database	http://brassicadb.org/brad/datasets/pub/ReseqPars/genotypes/	ssp. rapa
Brassica rapa ssp rapa	Sample preparation and resequencing	Illumina HiSeq 2000	SRS1321932	SRX1613356	NCBI Sequence Read Archive	SRP071086	https://www.ncbi.nlm.nih.gov/sra/?term=SRP071086	Raw data were filtered before alignment	Alignment and variants calling	Functional annotation of genomic variants	/brad/datasets/pub/ReseqPars/genotypes	Brassica database	http://brassicadb.org/brad/datasets/pub/ReseqPars/genotypes/	ssp. rapa
Brassica rapa ssp rapa	Sample preparation and resequencing	Illumina HiSeq 2000	SRS1321936	SRX1613361	NCBI Sequence Read Archive	SRP071086	https://www.ncbi.nlm.nih.gov/sra/?term=SRP071086	Raw data were filtered before alignment	Alignment and variants calling	Functional annotation of genomic variants	/brad/datasets/pub/ReseqPars/genotypes	Brassica database	http://brassicadb.org/brad/datasets/pub/ReseqPars/genotypes/	ssp. rapa
Brassica rapa ssp rapa	Sample preparation and resequencing	Illumina HiSeq 2000	SRS1321938	SRX1613362	NCBI Sequence Read Archive	SRP071086	https://www.ncbi.nlm.nih.gov/sra/?term=SRP071086	Raw data were filtered before alignment	Alignment and variants calling	Functional annotation of genomic variants	/brad/datasets/pub/ReseqPars/genotypes	Brassica database	http://brassicadb.org/brad/datasets/pub/ReseqPars/genotypes/	ssp. rapa
Brassica rapa ssp rapa	Sample preparation and resequencing	Illumina HiSeq 2000	SRS1321939	SRX1613364	NCBI Sequence Read Archive	SRP071086	https://www.ncbi.nlm.nih.gov/sra/?term=SRP071086	Raw data were filtered before alignment	Alignment and variants calling	Functional annotation of genomic variants	/brad/datasets/pub/ReseqPars/genotypes	Brassica database	http://brassicadb.org/brad/datasets/pub/ReseqPars/genotypes/	ssp. rapa
Brassica rapa ssp rapa	Sample preparation and resequencing	Illumina HiSeq 2000	SRS1321940	SRX1613559	NCBI Sequence Read Archive	SRP071086	https://www.ncbi.nlm.nih.gov/sra/?term=SRP071086	Raw data were filtered before alignment	Alignment and variants calling	Functional annotation of genomic variants	/brad/datasets/pub/ReseqPars/genotypes	Brassica database	http://brassicadb.org/brad/datasets/pub/ReseqPars/genotypes/	ssp. rapa
Brassica rapa ssp rapa	Sample preparation and resequencing	Illumina HiSeq 2000	SRS1321942	SRX1613560	NCBI Sequence Read Archive	SRP071086	https://www.ncbi.nlm.nih.gov/sra/?term=SRP071086	Raw data were filtered before alignment	Alignment and variants calling	Functional annotation of genomic variants	/brad/datasets/pub/ReseqPars/genotypes	Brassica database	http://brassicadb.org/brad/datasets/pub/ReseqPars/genotypes/	ssp. rapa
Brassica rapa ssp rapa	Sample preparation and resequencing	Illumina HiSeq 2000	SRS1321896	SRX1613561	NCBI Sequence Read Archive	SRP071086	https://www.ncbi.nlm.nih.gov/sra/?term=SRP071086	Raw data were filtered before alignment	Alignment and variants calling	Functional annotation of genomic variants	/brad/datasets/pub/ReseqPars/genotypes	Brassica database	http://brassicadb.org/brad/datasets/pub/ReseqPars/genotypes/	ssp. rapa
Brassica rapa ssp rapa	Sample preparation and resequencing	Illumina HiSeq 2000	SRS1321946	SRX1613562	NCBI Sequence Read Archive	SRP071086	https://www.ncbi.nlm.nih.gov/sra/?term=SRP071086	Raw data were filtered before alignment	Alignment and variants calling	Functional annotation of genomic variants	/brad/datasets/pub/ReseqPars/genotypes	Brassica database	http://brassicadb.org/brad/datasets/pub/ReseqPars/genotypes/	ssp. rapa
Brassica rapa ssp rapa	Sample preparation and resequencing	Illumina HiSeq 2000	SRS1321947	SRX1613585	NCBI Sequence Read Archive	SRP071086	https://www.ncbi.nlm.nih.gov/sra/?term=SRP071086	Raw data were filtered before alignment	Alignment and variants calling	Functional annotation of genomic variants	/brad/datasets/pub/ReseqPars/genotypes	Brassica database	http://brassicadb.org/brad/datasets/pub/ReseqPars/genotypes/	ssp. rapa
Brassica rapa ssp rapa	Sample preparation and resequencing	Illumina HiSeq 2000	SRS1321948	SRX1613592	NCBI Sequence Read Archive	SRP071086	https://www.ncbi.nlm.nih.gov/sra/?term=SRP071086	Raw data were filtered before alignment	Alignment and variants calling	Functional annotation of genomic variants	/brad/datasets/pub/ReseqPars/genotypes	Brassica database	http://brassicadb.org/brad/datasets/pub/ReseqPars/genotypes/	ssp. rapa
Brassica rapa ssp rapa	Sample preparation and resequencing	Illumina HiSeq 2000	SRS1321895	SRX1613598	NCBI Sequence Read Archive	SRP071086	https://www.ncbi.nlm.nih.gov/sra/?term=SRP071086	Raw data were filtered before alignment	Alignment and variants calling	Functional annotation of genomic variants	/brad/datasets/pub/ReseqPars/genotypes	Brassica database	http://brassicadb.org/brad/datasets/pub/ReseqPars/genotypes/	ssp. rapa
Brassica rapa ssp rapa	Sample preparation and resequencing	Illumina HiSeq 2000	SRS1321950	SRX1613609	NCBI Sequence Read Archive	SRP071086	https://www.ncbi.nlm.nih.gov/sra/?term=SRP071086	Raw data were filtered before alignment	Alignment and variants calling	Functional annotation of genomic variants	/brad/datasets/pub/ReseqPars/genotypes	Brassica database	http://brassicadb.org/brad/datasets/pub/ReseqPars/genotypes/	ssp. rapa
Brassica rapa ssp rapa	Sample preparation and resequencing	Illumina HiSeq 2000	SRS1321951	SRX1613646	NCBI Sequence Read Archive	SRP071086	https://www.ncbi.nlm.nih.gov/sra/?term=SRP071086	Raw data were filtered before alignment	Alignment and variants calling	Functional annotation of genomic variants	/brad/datasets/pub/ReseqPars/genotypes	Brassica database	http://brassicadb.org/brad/datasets/pub/ReseqPars/genotypes/	ssp. rapa
Brassica rapa ssp rapa	Sample preparation and resequencing	Illumina HiSeq 2000	SRS1321953	SRX1613647	NCBI Sequence Read Archive	SRP071086	https://www.ncbi.nlm.nih.gov/sra/?term=SRP071086	Raw data were filtered before alignment	Alignment and variants calling	Functional annotation of genomic variants	/brad/datasets/pub/ReseqPars/genotypes	Brassica database	http://brassicadb.org/brad/datasets/pub/ReseqPars/genotypes/	ssp. rapa
Brassica rapa ssp rapa	Sample preparation and resequencing	Illumina HiSeq 2000	SRS1321952	SRX1613648	NCBI Sequence Read Archive	SRP071086	https://www.ncbi.nlm.nih.gov/sra/?term=SRP071086	Raw data were filtered before alignment	Alignment and variants calling	Functional annotation of genomic variants	/brad/datasets/pub/ReseqPars/genotypes	Brassica database	http://brassicadb.org/brad/datasets/pub/ReseqPars/genotypes/	ssp. rapa
Brassica rapa ssp rapa	Sample preparation and resequencing	Illumina HiSeq 2000	SRS1321954	SRX1613649	NCBI Sequence Read Archive	SRP071086	https://www.ncbi.nlm.nih.gov/sra/?term=SRP071086	Raw data were filtered before alignment	Alignment and variants calling	Functional annotation of genomic variants	/brad/datasets/pub/ReseqPars/genotypes	Brassica database	http://brassicadb.org/brad/datasets/pub/ReseqPars/genotypes/	ssp. rapa
Brassica rapa ssp rapa	Sample preparation and resequencing	Illumina HiSeq 2000	SRS1321958	SRX1613685	NCBI Sequence Read Archive	SRP071086	https://www.ncbi.nlm.nih.gov/sra/?term=SRP071086	Raw data were filtered before alignment	Alignment and variants calling	Functional annotation of genomic variants	/brad/datasets/pub/ReseqPars/genotypes	Brassica database	http://brassicadb.org/brad/datasets/pub/ReseqPars/genotypes/	ssp. rapa
Brassica rapa ssp rapa	Sample preparation and resequencing	Illumina HiSeq 2000	SRS1321968	SRX1613686	NCBI Sequence Read Archive	SRP071086	https://www.ncbi.nlm.nih.gov/sra/?term=SRP071086	Raw data were filtered before alignment	Alignment and variants calling	Functional annotation of genomic variants	/brad/datasets/pub/ReseqPars/genotypes	Brassica database	http://brassicadb.org/brad/datasets/pub/ReseqPars/genotypes/	ssp. rapa
Brassica rapa ssp rapa	Sample preparation and resequencing	Illumina HiSeq 2000	SRS1321976	SRX1613688	NCBI Sequence Read Archive	SRP071086	https://www.ncbi.nlm.nih.gov/sra/?term=SRP071086	Raw data were filtered before alignment	Alignment and variants calling	Functional annotation of genomic variants	/brad/datasets/pub/ReseqPars/genotypes	Brassica database	http://brassicadb.org/brad/datasets/pub/ReseqPars/genotypes/	ssp. rapa
Brassica rapa ssp rapa	Sample preparation and resequencing	Illumina HiSeq 2000	SRS1321894	SRX1613692	NCBI Sequence Read Archive	SRP071086	https://www.ncbi.nlm.nih.gov/sra/?term=SRP071086	Raw data were filtered before alignment	Alignment and variants calling	Functional annotation of genomic variants	/brad/datasets/pub/ReseqPars/genotypes	Brassica database	http://brassicadb.org/brad/datasets/pub/ReseqPars/genotypes/	ssp. rapa
Brassica rapa ssp chinensis	Sample preparation and resequencing	Illumina HiSeq 2000	SRS1321891	SRX1610948	NCBI Sequence Read Archive	SRP071086	https://www.ncbi.nlm.nih.gov/sra/?term=SRP071086	Raw data were filtered before alignment	Alignment and variants calling	Functional annotation of genomic variants	/brad/datasets/pub/ReseqPars/genotypes	Brassica database	http://brassicadb.org/brad/datasets/pub/ReseqPars/genotypes/	ssp. chinensis
Brassica rapa ssp chinensis	Sample preparation and resequencing	Illumina HiSeq 2000	SRS1321890	SRX1610949	NCBI Sequence Read Archive	SRP071086	https://www.ncbi.nlm.nih.gov/sra/?term=SRP071086	Raw data were filtered before alignment	Alignment and variants calling	Functional annotation of genomic variants	/brad/datasets/pub/ReseqPars/genotypes	Brassica database	http://brassicadb.org/brad/datasets/pub/ReseqPars/genotypes/	ssp. chinensis
Brassica rapa ssp chinensis	Sample preparation and resequencing	Illumina HiSeq 2000	SRS1321988	SRX1610950	NCBI Sequence Read Archive	SRP071086	https://www.ncbi.nlm.nih.gov/sra/?term=SRP071086	Raw data were filtered before alignment	Alignment and variants calling	Functional annotation of genomic variants	/brad/datasets/pub/ReseqPars/genotypes	Brassica database	http://brassicadb.org/brad/datasets/pub/ReseqPars/genotypes/	ssp. chinensis
Brassica rapa ssp chinensis	Sample preparation and resequencing	Illumina HiSeq 2000	SRS1321888	SRX1610951	NCBI Sequence Read Archive	SRP071086	https://www.ncbi.nlm.nih.gov/sra/?term=SRP071086	Raw data were filtered before alignment	Alignment and variants calling	Functional annotation of genomic variants	/brad/datasets/pub/ReseqPars/genotypes	Brassica database	http://brassicadb.org/brad/datasets/pub/ReseqPars/genotypes/	ssp. chinensis
Brassica rapa ssp chinensis	Sample preparation and resequencing	Illumina HiSeq 2000	SRS1321990	SRX1610962	NCBI Sequence Read Archive	SRP071086	https://www.ncbi.nlm.nih.gov/sra/?term=SRP071086	Raw data were filtered before alignment	Alignment and variants calling	Functional annotation of genomic variants	/brad/datasets/pub/ReseqPars/genotypes	Brassica database	http://brassicadb.org/brad/datasets/pub/ReseqPars/genotypes/	ssp. chinensis
Brassica rapa ssp chinensis	Sample preparation and resequencing	Illumina HiSeq 2000	SRS1321887	SRX1610968	NCBI Sequence Read Archive	SRP071086	https://www.ncbi.nlm.nih.gov/sra/?term=SRP071086	Raw data were filtered before alignment	Alignment and variants calling	Functional annotation of genomic variants	/brad/datasets/pub/ReseqPars/genotypes	Brassica database	http://brassicadb.org/brad/datasets/pub/ReseqPars/genotypes/	ssp. chinensis
Brassica rapa ssp chinensis	Sample preparation and resequencing	Illumina HiSeq 2000	SRS1321993	SRX1610969	NCBI Sequence Read Archive	SRP071086	https://www.ncbi.nlm.nih.gov/sra/?term=SRP071086	Raw data were filtered before alignment	Alignment and variants calling	Functional annotation of genomic variants	/brad/datasets/pub/ReseqPars/genotypes	Brassica database	http://brassicadb.org/brad/datasets/pub/ReseqPars/genotypes/	ssp. chinensis
Brassica rapa ssp chinensis	Sample preparation and resequencing	Illumina HiSeq 2000	SRS1321997	SRX1610977	NCBI Sequence Read Archive	SRP071086	https://www.ncbi.nlm.nih.gov/sra/?term=SRP071086	Raw data were filtered before alignment	Alignment and variants calling	Functional annotation of genomic variants	/brad/datasets/pub/ReseqPars/genotypes	Brassica database	http://brassicadb.org/brad/datasets/pub/ReseqPars/genotypes/	ssp. chinensis
Brassica rapa ssp chinensis	Sample preparation and resequencing	Illumina HiSeq 2000	SRS1321885	SRX1610978	NCBI Sequence Read Archive	SRP071086	https://www.ncbi.nlm.nih.gov/sra/?term=SRP071086	Raw data were filtered before alignment	Alignment and variants calling	Functional annotation of genomic variants	/brad/datasets/pub/ReseqPars/genotypes	Brassica database	http://brassicadb.org/brad/datasets/pub/ReseqPars/genotypes/	ssp. chinensis
Brassica rapa ssp chinensis	Sample preparation and resequencing	Illumina HiSeq 2000	SRS1321999	SRX1610979	NCBI Sequence Read Archive	SRP071086	https://www.ncbi.nlm.nih.gov/sra/?term=SRP071086	Raw data were filtered before alignment	Alignment and variants calling	Functional annotation of genomic variants	/brad/datasets/pub/ReseqPars/genotypes	Brassica database	http://brassicadb.org/brad/datasets/pub/ReseqPars/genotypes/	ssp. chinensis
Brassica rapa ssp chinensis	Sample preparation and resequencing	Illumina HiSeq 2000	SRS1322000	SRX1610981	NCBI Sequence Read Archive	SRP071086	https://www.ncbi.nlm.nih.gov/sra/?term=SRP071086	Raw data were filtered before alignment	Alignment and variants calling	Functional annotation of genomic variants	/brad/datasets/pub/ReseqPars/genotypes	Brassica database	http://brassicadb.org/brad/datasets/pub/ReseqPars/genotypes/	ssp. chinensis
Brassica rapa ssp chinensis	Sample preparation and resequencing	Illumina HiSeq 2000	SRS1322002	SRX1610985	NCBI Sequence Read Archive	SRP071086	https://www.ncbi.nlm.nih.gov/sra/?term=SRP071086	Raw data were filtered before alignment	Alignment and variants calling	Functional annotation of genomic variants	/brad/datasets/pub/ReseqPars/genotypes	Brassica database	http://brassicadb.org/brad/datasets/pub/ReseqPars/genotypes/	ssp. chinensis
Brassica rapa ssp chinensis	Sample preparation and resequencing	Illumina HiSeq 2000	SRS1322003	SRX1610986	NCBI Sequence Read Archive	SRP071086	https://www.ncbi.nlm.nih.gov/sra/?term=SRP071086	Raw data were filtered before alignment	Alignment and variants calling	Functional annotation of genomic variants	/brad/datasets/pub/ReseqPars/genotypes	Brassica database	http://brassicadb.org/brad/datasets/pub/ReseqPars/genotypes/	ssp. chinensis
Brassica rapa ssp chinensis	Sample preparation and resequencing	Illumina HiSeq 2000	SRS1322005	SRX1610987	NCBI Sequence Read Archive	SRP071086	https://www.ncbi.nlm.nih.gov/sra/?term=SRP071086	Raw data were filtered before alignment	Alignment and variants calling	Functional annotation of genomic variants	/brad/datasets/pub/ReseqPars/genotypes	Brassica database	http://brassicadb.org/brad/datasets/pub/ReseqPars/genotypes/	ssp. chinensis
Brassica rapa ssp chinensis	Sample preparation and resequencing	Illumina HiSeq 2000	SRS1321883	SRX1610989	NCBI Sequence Read Archive	SRP071086	https://www.ncbi.nlm.nih.gov/sra/?term=SRP071086	Raw data were filtered before alignment	Alignment and variants calling	Functional annotation of genomic variants	/brad/datasets/pub/ReseqPars/genotypes	Brassica database	http://brassicadb.org/brad/datasets/pub/ReseqPars/genotypes/	ssp. chinensis
Brassica rapa ssp chinensis	Sample preparation and resequencing	Illumina HiSeq 2000	SRS1322009	SRX1610990	NCBI Sequence Read Archive	SRP071086	https://www.ncbi.nlm.nih.gov/sra/?term=SRP071086	Raw data were filtered before alignment	Alignment and variants calling	Functional annotation of genomic variants	/brad/datasets/pub/ReseqPars/genotypes	Brassica database	http://brassicadb.org/brad/datasets/pub/ReseqPars/genotypes/	ssp. chinensis
Brassica rapa ssp chinensis	Sample preparation and resequencing	Illumina HiSeq 2000	SRS1322013	SRX1610991	NCBI Sequence Read Archive	SRP071086	https://www.ncbi.nlm.nih.gov/sra/?term=SRP071086	Raw data were filtered before alignment	Alignment and variants calling	Functional annotation of genomic variants	/brad/datasets/pub/ReseqPars/genotypes	Brassica database	http://brassicadb.org/brad/datasets/pub/ReseqPars/genotypes/	ssp. chinensis
Brassica rapa ssp chinensis	Sample preparation and resequencing	Illumina HiSeq 2000	SRS1322012	SRX1610993	NCBI Sequence Read Archive	SRP071086	https://www.ncbi.nlm.nih.gov/sra/?term=SRP071086	Raw data were filtered before alignment	Alignment and variants calling	Functional annotation of genomic variants	/brad/datasets/pub/ReseqPars/genotypes	Brassica database	http://brassicadb.org/brad/datasets/pub/ReseqPars/genotypes/	ssp. chinensis
Brassica rapa ssp chinensis	Sample preparation and resequencing	Illumina HiSeq 2000	SRS1321881	SRX1610994	NCBI Sequence Read Archive	SRP071086	https://www.ncbi.nlm.nih.gov/sra/?term=SRP071086	Raw data were filtered before alignment	Alignment and variants calling	Functional annotation of genomic variants	/brad/datasets/pub/ReseqPars/genotypes	Brassica database	http://brassicadb.org/brad/datasets/pub/ReseqPars/genotypes/	ssp. chinensis
Brassica rapa ssp chinensis	Sample preparation and resequencing	Illumina HiSeq 2000	SRS1322015	SRX1610995	NCBI Sequence Read Archive	SRP071086	https://www.ncbi.nlm.nih.gov/sra/?term=SRP071086	Raw data were filtered before alignment	Alignment and variants calling	Functional annotation of genomic variants	/brad/datasets/pub/ReseqPars/genotypes	Brassica database	http://brassicadb.org/brad/datasets/pub/ReseqPars/genotypes/	ssp. chinensis
Brassica rapa ssp chinensis	Sample preparation and resequencing	Illumina HiSeq 2000	SRS1322020	SRX1610999	NCBI Sequence Read Archive	SRP071086	https://www.ncbi.nlm.nih.gov/sra/?term=SRP071086	Raw data were filtered before alignment	Alignment and variants calling	Functional annotation of genomic variants	/brad/datasets/pub/ReseqPars/genotypes	Brassica database	http://brassicadb.org/brad/datasets/pub/ReseqPars/genotypes/	ssp. chinensis
Brassica rapa ssp chinensis	Sample preparation and resequencing	Illumina HiSeq 2000	SRS1322022	SRX1611000	NCBI Sequence Read Archive	SRP071086	https://www.ncbi.nlm.nih.gov/sra/?term=SRP071086	Raw data were filtered before alignment	Alignment and variants calling	Functional annotation of genomic variants	/brad/datasets/pub/ReseqPars/genotypes	Brassica database	http://brassicadb.org/brad/datasets/pub/ReseqPars/genotypes/	ssp. chinensis
Brassica rapa ssp chinensis	Sample preparation and resequencing	Illumina HiSeq 2000	SRS1321877	SRX1611001	NCBI Sequence Read Archive	SRP071086	https://www.ncbi.nlm.nih.gov/sra/?term=SRP071086	Raw data were filtered before alignment	Alignment and variants calling	Functional annotation of genomic variants	/brad/datasets/pub/ReseqPars/genotypes	Brassica database	http://brassicadb.org/brad/datasets/pub/ReseqPars/genotypes/	ssp. chinensis
Brassica rapa ssp chinensis	Sample preparation and resequencing	Illumina HiSeq 2000	SRS1321874	SRX1611002	NCBI Sequence Read Archive	SRP071086	https://www.ncbi.nlm.nih.gov/sra/?term=SRP071086	Raw data were filtered before alignment	Alignment and variants calling	Functional annotation of genomic variants	/brad/datasets/pub/ReseqPars/genotypes	Brassica database	http://brassicadb.org/brad/datasets/pub/ReseqPars/genotypes/	ssp. chinensis
Brassica rapa ssp chinensis	Sample preparation and resequencing	Illumina HiSeq 2000	SRS1321807	SRX1611044	NCBI Sequence Read Archive	SRP071086	https://www.ncbi.nlm.nih.gov/sra/?term=SRP071086	Raw data were filtered before alignment	Alignment and variants calling	Functional annotation of genomic variants	/brad/datasets/pub/ReseqPars/genotypes	Brassica database	http://brassicadb.org/brad/datasets/pub/ReseqPars/genotypes/	ssp. chinensis
Brassica rapa ssp narinosa	Sample preparation and resequencing	Illumina HiSeq 2000	SRS1321805	SRX1611045	NCBI Sequence Read Archive	SRP071086	https://www.ncbi.nlm.nih.gov/sra/?term=SRP071086	Raw data were filtered before alignment	Alignment and variants calling	Functional annotation of genomic variants	/brad/datasets/pub/ReseqPars/genotypes	Brassica database	http://brassicadb.org/brad/datasets/pub/ReseqPars/genotypes/	ssp. narinosa
Brassica rapa ssp narinosa	Sample preparation and resequencing	Illumina HiSeq 2000	SRS1321804	SRX1611047	NCBI Sequence Read Archive	SRP071086	https://www.ncbi.nlm.nih.gov/sra/?term=SRP071086	Raw data were filtered before alignment	Alignment and variants calling	Functional annotation of genomic variants	/brad/datasets/pub/ReseqPars/genotypes	Brassica database	http://brassicadb.org/brad/datasets/pub/ReseqPars/genotypes/	ssp. narinosa
Brassica rapa ssp narinosa	Sample preparation and resequencing	Illumina HiSeq 2000	SRS1321731	SRX1611048	NCBI Sequence Read Archive	SRP071086	https://www.ncbi.nlm.nih.gov/sra/?term=SRP071086	Raw data were filtered before alignment	Alignment and variants calling	Functional annotation of genomic variants	/brad/datasets/pub/ReseqPars/genotypes	Brassica database	http://brassicadb.org/brad/datasets/pub/ReseqPars/genotypes/	ssp. narinosa
Brassica rapa ssp narinosa	Sample preparation and resequencing	Illumina HiSeq 2000	SRS1321734	SRX1611049	NCBI Sequence Read Archive	SRP071086	https://www.ncbi.nlm.nih.gov/sra/?term=SRP071086	Raw data were filtered before alignment	Alignment and variants calling	Functional annotation of genomic variants	/brad/datasets/pub/ReseqPars/genotypes	Brassica database	http://brassicadb.org/brad/datasets/pub/ReseqPars/genotypes/	ssp. narinosa
Brassica rapa ssp narinosa	Sample preparation and resequencing	Illumina HiSeq 2000	SRS1321736	SRX1611050	NCBI Sequence Read Archive	SRP071086	https://www.ncbi.nlm.nih.gov/sra/?term=SRP071086	Raw data were filtered before alignment	Alignment and variants calling	Functional annotation of genomic variants	/brad/datasets/pub/ReseqPars/genotypes	Brassica database	http://brassicadb.org/brad/datasets/pub/ReseqPars/genotypes/	ssp. narinosa
Brassica rapa ssp narinosa	Sample preparation and resequencing	Illumina HiSeq 2000	SRS1321732	SRX1611053	NCBI Sequence Read Archive	SRP071086	https://www.ncbi.nlm.nih.gov/sra/?term=SRP071086	Raw data were filtered before alignment	Alignment and variants calling	Functional annotation of genomic variants	/brad/datasets/pub/ReseqPars/genotypes	Brassica database	http://brassicadb.org/brad/datasets/pub/ReseqPars/genotypes/	ssp. narinosa
Brassica rapa ssp narinosa	Sample preparation and resequencing	Illumina HiSeq 2000	SRS1321733	SRX1611054	NCBI Sequence Read Archive	SRP071086	https://www.ncbi.nlm.nih.gov/sra/?term=SRP071086	Raw data were filtered before alignment	Alignment and variants calling	Functional annotation of genomic variants	/brad/datasets/pub/ReseqPars/genotypes	Brassica database	http://brassicadb.org/brad/datasets/pub/ReseqPars/genotypes/	ssp. narinosa
Brassica rapa ssp parachinensis	Sample preparation and resequencing	Illumina HiSeq 2000	SRS1321735	SRX1611056	NCBI Sequence Read Archive	SRP071086	https://www.ncbi.nlm.nih.gov/sra/?term=SRP071086	Raw data were filtered before alignment	Alignment and variants calling	Functional annotation of genomic variants	/brad/datasets/pub/ReseqPars/genotypes	Brassica database	http://brassicadb.org/brad/datasets/pub/ReseqPars/genotypes/	ssp. parachinensis
Brassica rapa ssp parachinensis	Sample preparation and resequencing	Illumina HiSeq 2000	SRS1321737	SRX1611057	NCBI Sequence Read Archive	SRP071086	https://www.ncbi.nlm.nih.gov/sra/?term=SRP071086	Raw data were filtered before alignment	Alignment and variants calling	Functional annotation of genomic variants	/brad/datasets/pub/ReseqPars/genotypes	Brassica database	http://brassicadb.org/brad/datasets/pub/ReseqPars/genotypes/	ssp. parachinensis
Brassica rapa ssp parachinensis	Sample preparation and resequencing	Illumina HiSeq 2000	SRS1321743	SRX1611058	NCBI Sequence Read Archive	SRP071086	https://www.ncbi.nlm.nih.gov/sra/?term=SRP071086	Raw data were filtered before alignment	Alignment and variants calling	Functional annotation of genomic variants	/brad/datasets/pub/ReseqPars/genotypes	Brassica database	http://brassicadb.org/brad/datasets/pub/ReseqPars/genotypes/	ssp. parachinensis
Brassica rapa ssp parachinensis	Sample preparation and resequencing	Illumina HiSeq 2000	SRS1321753	SRX1611061	NCBI Sequence Read Archive	SRP071086	https://www.ncbi.nlm.nih.gov/sra/?term=SRP071086	Raw data were filtered before alignment	Alignment and variants calling	Functional annotation of genomic variants	/brad/datasets/pub/ReseqPars/genotypes	Brassica database	http://brassicadb.org/brad/datasets/pub/ReseqPars/genotypes/	ssp. parachinensis
Brassica rapa ssp parachinensis	Sample preparation and resequencing	Illumina HiSeq 2000	SRS1321750	SRX1611062	NCBI Sequence Read Archive	SRP071086	https://www.ncbi.nlm.nih.gov/sra/?term=SRP071086	Raw data were filtered before alignment	Alignment and variants calling	Functional annotation of genomic variants	/brad/datasets/pub/ReseqPars/genotypes	Brassica database	http://brassicadb.org/brad/datasets/pub/ReseqPars/genotypes/	ssp. parachinensis
Brassica rapa ssp parachinensis	Sample preparation and resequencing	Illumina HiSeq 2000	SRS1321751	SRX1611063	NCBI Sequence Read Archive	SRP071086	https://www.ncbi.nlm.nih.gov/sra/?term=SRP071086	Raw data were filtered before alignment	Alignment and variants calling	Functional annotation of genomic variants	/brad/datasets/pub/ReseqPars/genotypes	Brassica database	http://brassicadb.org/brad/datasets/pub/ReseqPars/genotypes/	ssp. parachinensis
Brassica rapa ssp parachinensis	Sample preparation and resequencing	Illumina HiSeq 2000	SRS1321752	SRX1611064	NCBI Sequence Read Archive	SRP071086	https://www.ncbi.nlm.nih.gov/sra/?term=SRP071086	Raw data were filtered before alignment	Alignment and variants calling	Functional annotation of genomic variants	/brad/datasets/pub/ReseqPars/genotypes	Brassica database	http://brassicadb.org/brad/datasets/pub/ReseqPars/genotypes/	ssp. parachinensis
Brassica rapa ssp parachinensis	Sample preparation and resequencing	Illumina HiSeq 2000	SRS1321754	SRX1611066	NCBI Sequence Read Archive	SRP071086	https://www.ncbi.nlm.nih.gov/sra/?term=SRP071086	Raw data were filtered before alignment	Alignment and variants calling	Functional annotation of genomic variants	/brad/datasets/pub/ReseqPars/genotypes	Brassica database	http://brassicadb.org/brad/datasets/pub/ReseqPars/genotypes/	ssp. parachinensis
Brassica rapa ssp parachinensis	Sample preparation and resequencing	Illumina HiSeq 2000	SRS1321756	SRX1611072	NCBI Sequence Read Archive	SRP071086	https://www.ncbi.nlm.nih.gov/sra/?term=SRP071086	Raw data were filtered before alignment	Alignment and variants calling	Functional annotation of genomic variants	/brad/datasets/pub/ReseqPars/genotypes	Brassica database	http://brassicadb.org/brad/datasets/pub/ReseqPars/genotypes/	ssp. parachinensis
Brassica rapa ssp parachinensis	Sample preparation and resequencing	Illumina HiSeq 2000	SRS1321755	SRX1611077	NCBI Sequence Read Archive	SRP071086	https://www.ncbi.nlm.nih.gov/sra/?term=SRP071086	Raw data were filtered before alignment	Alignment and variants calling	Functional annotation of genomic variants	/brad/datasets/pub/ReseqPars/genotypes	Brassica database	http://brassicadb.org/brad/datasets/pub/ReseqPars/genotypes/	ssp. parachinensis
Brassica rapa ssp parachinensis	Sample preparation and resequencing	Illumina HiSeq 2000	SRS1321758	SRX1611111	NCBI Sequence Read Archive	SRP071086	https://www.ncbi.nlm.nih.gov/sra/?term=SRP071086	Raw data were filtered before alignment	Alignment and variants calling	Functional annotation of genomic variants	/brad/datasets/pub/ReseqPars/genotypes	Brassica database	http://brassicadb.org/brad/datasets/pub/ReseqPars/genotypes/	ssp. parachinensis
Brassica rapa ssp parachinensis	Sample preparation and resequencing	Illumina HiSeq 2000	SRS1321759	SRX1611112	NCBI Sequence Read Archive	SRP071086	https://www.ncbi.nlm.nih.gov/sra/?term=SRP071086	Raw data were filtered before alignment	Alignment and variants calling	Functional annotation of genomic variants	/brad/datasets/pub/ReseqPars/genotypes	Brassica database	http://brassicadb.org/brad/datasets/pub/ReseqPars/genotypes/	ssp. parachinensis
Brassica rapa ssp parachinensis	Sample preparation and resequencing	Illumina HiSeq 2000	SRS1321760	SRX1611113	NCBI Sequence Read Archive	SRP071086	https://www.ncbi.nlm.nih.gov/sra/?term=SRP071086	Raw data were filtered before alignment	Alignment and variants calling	Functional annotation of genomic variants	/brad/datasets/pub/ReseqPars/genotypes	Brassica database	http://brassicadb.org/brad/datasets/pub/ReseqPars/genotypes/	ssp. parachinensis
Brassica rapa ssp parachinensis	Sample preparation and resequencing	Illumina HiSeq 2000	SRS1321762	SRX1611114	NCBI Sequence Read Archive	SRP071086	https://www.ncbi.nlm.nih.gov/sra/?term=SRP071086	Raw data were filtered before alignment	Alignment and variants calling	Functional annotation of genomic variants	/brad/datasets/pub/ReseqPars/genotypes	Brassica database	http://brassicadb.org/brad/datasets/pub/ReseqPars/genotypes/	ssp. parachinensis
Brassica rapa ssp parachinensis	Sample preparation and resequencing	Illumina HiSeq 2000	SRS1321764	SRX1611115	NCBI Sequence Read Archive	SRP071086	https://www.ncbi.nlm.nih.gov/sra/?term=SRP071086	Raw data were filtered before alignment	Alignment and variants calling	Functional annotation of genomic variants	/brad/datasets/pub/ReseqPars/genotypes	Brassica database	http://brassicadb.org/brad/datasets/pub/ReseqPars/genotypes/	ssp. parachinensis
Brassica rapa ssp parachinensis	Sample preparation and resequencing	Illumina HiSeq 2000	SRS1321765	SRX1611116	NCBI Sequence Read Archive	SRP071086	https://www.ncbi.nlm.nih.gov/sra/?term=SRP071086	Raw data were filtered before alignment	Alignment and variants calling	Functional annotation of genomic variants	/brad/datasets/pub/ReseqPars/genotypes	Brassica database	http://brassicadb.org/brad/datasets/pub/ReseqPars/genotypes/	ssp. parachinensis
Brassica rapa ssp parachinensis	Sample preparation and resequencing	Illumina HiSeq 2000	SRS1321767	SRX1611117	NCBI Sequence Read Archive	SRP071086	https://www.ncbi.nlm.nih.gov/sra/?term=SRP071086	Raw data were filtered before alignment	Alignment and variants calling	Functional annotation of genomic variants	/brad/datasets/pub/ReseqPars/genotypes	Brassica database	http://brassicadb.org/brad/datasets/pub/ReseqPars/genotypes/	ssp. parachinensis
Brassica rapa ssp parachinensis	Sample preparation and resequencing	Illumina HiSeq 2000	SRS1321729	SRX1611118	NCBI Sequence Read Archive	SRP071086	https://www.ncbi.nlm.nih.gov/sra/?term=SRP071086	Raw data were filtered before alignment	Alignment and variants calling	Functional annotation of genomic variants	/brad/datasets/pub/ReseqPars/genotypes	Brassica database	http://brassicadb.org/brad/datasets/pub/ReseqPars/genotypes/	ssp. parachinensis
Brassica rapa ssp parachinensis	Sample preparation and resequencing	Illumina HiSeq 2000	SRS1321714	SRX1611120	NCBI Sequence Read Archive	SRP071086	https://www.ncbi.nlm.nih.gov/sra/?term=SRP071086	Raw data were filtered before alignment	Alignment and variants calling	Functional annotation of genomic variants	/brad/datasets/pub/ReseqPars/genotypes	Brassica database	http://brassicadb.org/brad/datasets/pub/ReseqPars/genotypes/	ssp. parachinensis
Brassica rapa ssp parachinensis	Sample preparation and resequencing	Illumina HiSeq 2000	SRS1321713	SRX1611121	NCBI Sequence Read Archive	SRP071086	https://www.ncbi.nlm.nih.gov/sra/?term=SRP071086	Raw data were filtered before alignment	Alignment and variants calling	Functional annotation of genomic variants	/brad/datasets/pub/ReseqPars/genotypes	Brassica database	http://brassicadb.org/brad/datasets/pub/ReseqPars/genotypes/	ssp. parachinensis
Brassica rapa ssp parachinensis	Sample preparation and resequencing	Illumina HiSeq 2000	SRS1321712	SRX1611122	NCBI Sequence Read Archive	SRP071086	https://www.ncbi.nlm.nih.gov/sra/?term=SRP071086	Raw data were filtered before alignment	Alignment and variants calling	Functional annotation of genomic variants	/brad/datasets/pub/ReseqPars/genotypes	Brassica database	http://brassicadb.org/brad/datasets/pub/ReseqPars/genotypes/	ssp. parachinensis
Brassica rapa ssp parachinensis	Sample preparation and resequencing	Illumina HiSeq 2000	SRS1321711	SRX1611123	NCBI Sequence Read Archive	SRP071086	https://www.ncbi.nlm.nih.gov/sra/?term=SRP071086	Raw data were filtered before alignment	Alignment and variants calling	Functional annotation of genomic variants	/brad/datasets/pub/ReseqPars/genotypes	Brassica database	http://brassicadb.org/brad/datasets/pub/ReseqPars/genotypes/	ssp. parachinensis
Brassica rapa ssp parachinensis	Sample preparation and resequencing	Illumina HiSeq 2000	SRS1321710	SRX1611162	NCBI Sequence Read Archive	SRP071086	https://www.ncbi.nlm.nih.gov/sra/?term=SRP071086	Raw data were filtered before alignment	Alignment and variants calling	Functional annotation of genomic variants	/brad/datasets/pub/ReseqPars/genotypes	Brassica database	http://brassicadb.org/brad/datasets/pub/ReseqPars/genotypes/	ssp. parachinensis
Brassica rapa ssp parachinensis	Sample preparation and resequencing	Illumina HiSeq 2000	SRS1321709	SRX1611169	NCBI Sequence Read Archive	SRP071086	https://www.ncbi.nlm.nih.gov/sra/?term=SRP071086	Raw data were filtered before alignment	Alignment and variants calling	Functional annotation of genomic variants	/brad/datasets/pub/ReseqPars/genotypes	Brassica database	http://brassicadb.org/brad/datasets/pub/ReseqPars/genotypes/	ssp. parachinensis
Brassica rapa ssp parachinensis	Sample preparation and resequencing	Illumina HiSeq 2000	SRS1321707	SRX1611177	NCBI Sequence Read Archive	SRP071086	https://www.ncbi.nlm.nih.gov/sra/?term=SRP071086	Raw data were filtered before alignment	Alignment and variants calling	Functional annotation of genomic variants	/brad/datasets/pub/ReseqPars/genotypes	Brassica database	http://brassicadb.org/brad/datasets/pub/ReseqPars/genotypes/	ssp. parachinensis
Brassica rapa ssp parachinensis	Sample preparation and resequencing	Illumina HiSeq 2000	SRS1321706	SRX1611185	NCBI Sequence Read Archive	SRP071086	https://www.ncbi.nlm.nih.gov/sra/?term=SRP071086	Raw data were filtered before alignment	Alignment and variants calling	Functional annotation of genomic variants	/brad/datasets/pub/ReseqPars/genotypes	Brassica database	http://brassicadb.org/brad/datasets/pub/ReseqPars/genotypes/	ssp. parachinensis
Brassica rapa ssp parachinensis	Sample preparation and resequencing	Illumina HiSeq 2000	SRS1321705	SRX1611186	NCBI Sequence Read Archive	SRP071086	https://www.ncbi.nlm.nih.gov/sra/?term=SRP071086	Raw data were filtered before alignment	Alignment and variants calling	Functional annotation of genomic variants	/brad/datasets/pub/ReseqPars/genotypes	Brassica database	http://brassicadb.org/brad/datasets/pub/ReseqPars/genotypes/	ssp. parachinensis
Brassica rapa ssp parachinensis	Sample preparation and resequencing	Illumina HiSeq 2000	SRS1321704	SRX1611187	NCBI Sequence Read Archive	SRP071086	https://www.ncbi.nlm.nih.gov/sra/?term=SRP071086	Raw data were filtered before alignment	Alignment and variants calling	Functional annotation of genomic variants	/brad/datasets/pub/ReseqPars/genotypes	Brassica database	http://brassicadb.org/brad/datasets/pub/ReseqPars/genotypes/	ssp. parachinensis
Brassica rapa ssp parachinensis	Sample preparation and resequencing	Illumina HiSeq 2000	SRS1321703	SRX1611189	NCBI Sequence Read Archive	SRP071086	https://www.ncbi.nlm.nih.gov/sra/?term=SRP071086	Raw data were filtered before alignment	Alignment and variants calling	Functional annotation of genomic variants	/brad/datasets/pub/ReseqPars/genotypes	Brassica database	http://brassicadb.org/brad/datasets/pub/ReseqPars/genotypes/	ssp. parachinensis
Brassica rapa ssp parachinensis	Sample preparation and resequencing	Illumina HiSeq 2000	SRS1321702	SRX1611190	NCBI Sequence Read Archive	SRP071086	https://www.ncbi.nlm.nih.gov/sra/?term=SRP071086	Raw data were filtered before alignment	Alignment and variants calling	Functional annotation of genomic variants	/brad/datasets/pub/ReseqPars/genotypes	Brassica database	http://brassicadb.org/brad/datasets/pub/ReseqPars/genotypes/	ssp. parachinensis
Brassica rapa ssp chinensis var purpurea Bailey	Sample preparation and resequencing	Illumina HiSeq 2000	SRS1321586	SRX1611192	NCBI Sequence Read Archive	SRP071086	https://www.ncbi.nlm.nih.gov/sra/?term=SRP071086	Raw data were filtered before alignment	Alignment and variants calling	Functional annotation of genomic variants	/brad/datasets/pub/ReseqPars/genotypes	Brassica database	http://brassicadb.org/brad/datasets/pub/ReseqPars/genotypes/	ssp. chinensis var. purpurea Bailey
Brassica rapa ssp chinensis var purpurea Bailey	Sample preparation and resequencing	Illumina HiSeq 2000	SRS1321585	SRX1611193	NCBI Sequence Read Archive	SRP071086	https://www.ncbi.nlm.nih.gov/sra/?term=SRP071086	Raw data were filtered before alignment	Alignment and variants calling	Functional annotation of genomic variants	/brad/datasets/pub/ReseqPars/genotypes	Brassica database	http://brassicadb.org/brad/datasets/pub/ReseqPars/genotypes/	ssp. chinensis var. purpurea Bailey
Brassica rapa ssp chinensis var purpurea Bailey	Sample preparation and resequencing	Illumina HiSeq 2000	SRS1321584	SRX1611194	NCBI Sequence Read Archive	SRP071086	https://www.ncbi.nlm.nih.gov/sra/?term=SRP071086	Raw data were filtered before alignment	Alignment and variants calling	Functional annotation of genomic variants	/brad/datasets/pub/ReseqPars/genotypes	Brassica database	http://brassicadb.org/brad/datasets/pub/ReseqPars/genotypes/	ssp. chinensis var. purpurea Bailey
Brassica rapa ssp chinensis var purpurea Bailey	Sample preparation and resequencing	Illumina HiSeq 2000	SRS1321582	SRX1611195	NCBI Sequence Read Archive	SRP071086	https://www.ncbi.nlm.nih.gov/sra/?term=SRP071086	Raw data were filtered before alignment	Alignment and variants calling	Functional annotation of genomic variants	/brad/datasets/pub/ReseqPars/genotypes	Brassica database	http://brassicadb.org/brad/datasets/pub/ReseqPars/genotypes/	ssp. chinensis var. purpurea Bailey
Brassica rapa ssp chinensis var purpurea Bailey	Sample preparation and resequencing	Illumina HiSeq 2000	SRS1321581	SRX1611196	NCBI Sequence Read Archive	SRP071086	https://www.ncbi.nlm.nih.gov/sra/?term=SRP071086	Raw data were filtered before alignment	Alignment and variants calling	Functional annotation of genomic variants	/brad/datasets/pub/ReseqPars/genotypes	Brassica database	http://brassicadb.org/brad/datasets/pub/ReseqPars/genotypes/	ssp. chinensis var. purpurea Bailey
Brassica rapa ssp chinensis var purpurea Bailey	Sample preparation and resequencing	Illumina HiSeq 2000	SRS1321545	SRX1611197	NCBI Sequence Read Archive	SRP071086	https://www.ncbi.nlm.nih.gov/sra/?term=SRP071086	Raw data were filtered before alignment	Alignment and variants calling	Functional annotation of genomic variants	/brad/datasets/pub/ReseqPars/genotypes	Brassica database	http://brassicadb.org/brad/datasets/pub/ReseqPars/genotypes/	ssp. chinensis var. purpurea Bailey
Brassica rapa ssp chinensis var purpurea Bailey	Sample preparation and resequencing	Illumina HiSeq 2000	SRS1321544	SRX1611198	NCBI Sequence Read Archive	SRP071086	https://www.ncbi.nlm.nih.gov/sra/?term=SRP071086	Raw data were filtered before alignment	Alignment and variants calling	Functional annotation of genomic variants	/brad/datasets/pub/ReseqPars/genotypes	Brassica database	http://brassicadb.org/brad/datasets/pub/ReseqPars/genotypes/	ssp. chinensis var. purpurea Bailey
Brassica rapa ssp chinensis var purpurea Bailey	Sample preparation and resequencing	Illumina HiSeq 2000	SRS1321543	SRX1611200	NCBI Sequence Read Archive	SRP071086	https://www.ncbi.nlm.nih.gov/sra/?term=SRP071086	Raw data were filtered before alignment	Alignment and variants calling	Functional annotation of genomic variants	/brad/datasets/pub/ReseqPars/genotypes	Brassica database	http://brassicadb.org/brad/datasets/pub/ReseqPars/genotypes/	ssp. chinensis var. purpurea Bailey
Brassica rapa ssp chinensis var purpurea Bailey	Sample preparation and resequencing	Illumina HiSeq 2000	SRS1321542	SRX1611203	NCBI Sequence Read Archive	SRP071086	https://www.ncbi.nlm.nih.gov/sra/?term=SRP071086	Raw data were filtered before alignment	Alignment and variants calling	Functional annotation of genomic variants	/brad/datasets/pub/ReseqPars/genotypes	Brassica database	http://brassicadb.org/brad/datasets/pub/ReseqPars/genotypes/	ssp. chinensis var. purpurea Bailey
Brassica rapa ssp chinensis var purpurea Bailey	Sample preparation and resequencing	Illumina HiSeq 2000	SRS1321541	SRX1611206	NCBI Sequence Read Archive	SRP071086	https://www.ncbi.nlm.nih.gov/sra/?term=SRP071086	Raw data were filtered before alignment	Alignment and variants calling	Functional annotation of genomic variants	/brad/datasets/pub/ReseqPars/genotypes	Brassica database	http://brassicadb.org/brad/datasets/pub/ReseqPars/genotypes/	ssp. chinensis var. purpurea Bailey
Brassica rapa ssp chinensis var purpurea Bailey	Sample preparation and resequencing	Illumina HiSeq 2000	SRS1321540	SRX1611208	NCBI Sequence Read Archive	SRP071086	https://www.ncbi.nlm.nih.gov/sra/?term=SRP071086	Raw data were filtered before alignment	Alignment and variants calling	Functional annotation of genomic variants	/brad/datasets/pub/ReseqPars/genotypes	Brassica database	http://brassicadb.org/brad/datasets/pub/ReseqPars/genotypes/	ssp. chinensis var. purpurea Bailey
Brassica rapa ssp chinensis var purpurea Bailey	Sample preparation and resequencing	Illumina HiSeq 2000	SRS1321538	SRX1611210	NCBI Sequence Read Archive	SRP071086	https://www.ncbi.nlm.nih.gov/sra/?term=SRP071086	Raw data were filtered before alignment	Alignment and variants calling	Functional annotation of genomic variants	/brad/datasets/pub/ReseqPars/genotypes	Brassica database	http://brassicadb.org/brad/datasets/pub/ReseqPars/genotypes/	ssp. chinensis var. purpurea Bailey
Brassica rapa ssp chinensis var purpurea Bailey	Sample preparation and resequencing	Illumina HiSeq 2000	SRS1321537	SRX1611212	NCBI Sequence Read Archive	SRP071086	https://www.ncbi.nlm.nih.gov/sra/?term=SRP071086	Raw data were filtered before alignment	Alignment and variants calling	Functional annotation of genomic variants	/brad/datasets/pub/ReseqPars/genotypes	Brassica database	http://brassicadb.org/brad/datasets/pub/ReseqPars/genotypes/	ssp. chinensis var. purpurea Bailey
Brassica rapa ssp chinensis var tai-tsai Lin	Sample preparation and resequencing	Illumina HiSeq 2000	SRS1321536	SRX1611213	NCBI Sequence Read Archive	SRP071086	https://www.ncbi.nlm.nih.gov/sra/?term=SRP071086	Raw data were filtered before alignment	Alignment and variants calling	Functional annotation of genomic variants	/brad/datasets/pub/ReseqPars/genotypes	Brassica database	http://brassicadb.org/brad/datasets/pub/ReseqPars/genotypes/	ssp. chinensis var. tai-tsai Lin
Brassica rapa ssp chinensis var tai-tsai Lin	Sample preparation and resequencing	Illumina HiSeq 2000	SRS1321535	SRX1611215	NCBI Sequence Read Archive	SRP071086	https://www.ncbi.nlm.nih.gov/sra/?term=SRP071086	Raw data were filtered before alignment	Alignment and variants calling	Functional annotation of genomic variants	/brad/datasets/pub/ReseqPars/genotypes	Brassica database	http://brassicadb.org/brad/datasets/pub/ReseqPars/genotypes/	ssp. chinensis var. tai-tsai Lin
Brassica rapa ssp chinensis var tai-tsai Lin	Sample preparation and resequencing	Illumina HiSeq 2000	SRS1321534	SRX1611216	NCBI Sequence Read Archive	SRP071086	https://www.ncbi.nlm.nih.gov/sra/?term=SRP071086	Raw data were filtered before alignment	Alignment and variants calling	Functional annotation of genomic variants	/brad/datasets/pub/ReseqPars/genotypes	Brassica database	http://brassicadb.org/brad/datasets/pub/ReseqPars/genotypes/	ssp. chinensis var. tai-tsai Lin
Brassica rapa ssp chinensis var tai-tsai Lin	Sample preparation and resequencing	Illumina HiSeq 2000	SRS1321533	SRX1611219	NCBI Sequence Read Archive	SRP071086	https://www.ncbi.nlm.nih.gov/sra/?term=SRP071086	Raw data were filtered before alignment	Alignment and variants calling	Functional annotation of genomic variants	/brad/datasets/pub/ReseqPars/genotypes	Brassica database	http://brassicadb.org/brad/datasets/pub/ReseqPars/genotypes/	ssp. chinensis var. tai-tsai Lin
Brassica rapa ssp perviridis	Sample preparation and resequencing	Illumina HiSeq 2000	SRS1321532	SRX1611222	NCBI Sequence Read Archive	SRP071086	https://www.ncbi.nlm.nih.gov/sra/?term=SRP071086	Raw data were filtered before alignment	Alignment and variants calling	Functional annotation of genomic variants	/brad/datasets/pub/ReseqPars/genotypes	Brassica database	http://brassicadb.org/brad/datasets/pub/ReseqPars/genotypes/	ssp. perviridis
Brassica rapa ssp perviridis	Sample preparation and resequencing	Illumina HiSeq 2000	SRS1321531	SRX1611231	NCBI Sequence Read Archive	SRP071086	https://www.ncbi.nlm.nih.gov/sra/?term=SRP071086	Raw data were filtered before alignment	Alignment and variants calling	Functional annotation of genomic variants	/brad/datasets/pub/ReseqPars/genotypes	Brassica database	http://brassicadb.org/brad/datasets/pub/ReseqPars/genotypes/	ssp. perviridis
Brassica rapa ssp nipposinica	Sample preparation and resequencing	Illumina HiSeq 2000	SRS1321530	SRX1611244	NCBI Sequence Read Archive	SRP071086	https://www.ncbi.nlm.nih.gov/sra/?term=SRP071086	Raw data were filtered before alignment	Alignment and variants calling	Functional annotation of genomic variants	/brad/datasets/pub/ReseqPars/genotypes	Brassica database	http://brassicadb.org/brad/datasets/pub/ReseqPars/genotypes/	ssp. nipposinica
Brassica rapa ssp nipposinica	Sample preparation and resequencing	Illumina HiSeq 2000	SRS1321529	SRX1611280	NCBI Sequence Read Archive	SRP071086	https://www.ncbi.nlm.nih.gov/sra/?term=SRP071086	Raw data were filtered before alignment	Alignment and variants calling	Functional annotation of genomic variants	/brad/datasets/pub/ReseqPars/genotypes	Brassica database	http://brassicadb.org/brad/datasets/pub/ReseqPars/genotypes/	ssp. nipposinica
Brassica rapa ssp broccoletto	Sample preparation and resequencing	Illumina HiSeq 2000	SRS1321527	SRX1611284	NCBI Sequence Read Archive	SRP071086	https://www.ncbi.nlm.nih.gov/sra/?term=SRP071086	Raw data were filtered before alignment	Alignment and variants calling	Functional annotation of genomic variants	/brad/datasets/pub/ReseqPars/genotypes	Brassica database	http://brassicadb.org/brad/datasets/pub/ReseqPars/genotypes/	ssp. broccoletto
Brassica rapa ssp tricolaris	Sample preparation and resequencing	Illumina HiSeq 2000	SRS1321524	SRX1611294	NCBI Sequence Read Archive	SRP071086	https://www.ncbi.nlm.nih.gov/sra/?term=SRP071086	Raw data were filtered before alignment	Alignment and variants calling	Functional annotation of genomic variants	/brad/datasets/pub/ReseqPars/genotypes	Brassica database	http://brassicadb.org/brad/datasets/pub/ReseqPars/genotypes/	ssp. tricolaris
Brassica rapa ssp oleifera	Sample preparation and resequencing	Illumina HiSeq 2000	SRS1321489	SRX1611318	NCBI Sequence Read Archive	SRP071086	https://www.ncbi.nlm.nih.gov/sra/?term=SRP071086	Raw data were filtered before alignment	Alignment and variants calling	Functional annotation of genomic variants	/brad/datasets/pub/ReseqPars/genotypes	Brassica database	http://brassicadb.org/brad/datasets/pub/ReseqPars/genotypes/	ssp. oleifera
Brassica rapa ssp oleifera	Sample preparation and resequencing	Illumina HiSeq 2000	SRS1321488	SRX1611325	NCBI Sequence Read Archive	SRP071086	https://www.ncbi.nlm.nih.gov/sra/?term=SRP071086	Raw data were filtered before alignment	Alignment and variants calling	Functional annotation of genomic variants	/brad/datasets/pub/ReseqPars/genotypes	Brassica database	http://brassicadb.org/brad/datasets/pub/ReseqPars/genotypes/	ssp. oleifera
Brassica rapa ssp oleifera	Sample preparation and resequencing	Illumina HiSeq 2000	SRS1321487	SRX1611326	NCBI Sequence Read Archive	SRP071086	https://www.ncbi.nlm.nih.gov/sra/?term=SRP071086	Raw data were filtered before alignment	Alignment and variants calling	Functional annotation of genomic variants	/brad/datasets/pub/ReseqPars/genotypes	Brassica database	http://brassicadb.org/brad/datasets/pub/ReseqPars/genotypes/	ssp. oleifera
Brassica rapa ssp oleifera	Sample preparation and resequencing	Illumina HiSeq 2000	SRS1321485	SRX1611334	NCBI Sequence Read Archive	SRP071086	https://www.ncbi.nlm.nih.gov/sra/?term=SRP071086	Raw data were filtered before alignment	Alignment and variants calling	Functional annotation of genomic variants	/brad/datasets/pub/ReseqPars/genotypes	Brassica database	http://brassicadb.org/brad/datasets/pub/ReseqPars/genotypes/	ssp. oleifera
Brassica rapa ssp oleifera	Sample preparation and resequencing	Illumina HiSeq 2000	SRS1321486	SRX1611344	NCBI Sequence Read Archive	SRP071086	https://www.ncbi.nlm.nih.gov/sra/?term=SRP071086	Raw data were filtered before alignment	Alignment and variants calling	Functional annotation of genomic variants	/brad/datasets/pub/ReseqPars/genotypes	Brassica database	http://brassicadb.org/brad/datasets/pub/ReseqPars/genotypes/	ssp. oleifera
Brassica rapa ssp oleifera	Sample preparation and resequencing	Illumina HiSeq 2000	SRS1321483	SRX1611348	NCBI Sequence Read Archive	SRP071086	https://www.ncbi.nlm.nih.gov/sra/?term=SRP071086	Raw data were filtered before alignment	Alignment and variants calling	Functional annotation of genomic variants	/brad/datasets/pub/ReseqPars/genotypes	Brassica database	http://brassicadb.org/brad/datasets/pub/ReseqPars/genotypes/	ssp. oleifera
Brassica rapa ssp oleifera	Sample preparation and resequencing	Illumina HiSeq 2000	SRS1321481	SRX1611350	NCBI Sequence Read Archive	SRP071086	https://www.ncbi.nlm.nih.gov/sra/?term=SRP071086	Raw data were filtered before alignment	Alignment and variants calling	Functional annotation of genomic variants	/brad/datasets/pub/ReseqPars/genotypes	Brassica database	http://brassicadb.org/brad/datasets/pub/ReseqPars/genotypes/	ssp. oleifera
Brassica rapa ssp oleifera	Sample preparation and resequencing	Illumina HiSeq 2000	SRS1321480	SRX1611352	NCBI Sequence Read Archive	SRP071086	https://www.ncbi.nlm.nih.gov/sra/?term=SRP071086	Raw data were filtered before alignment	Alignment and variants calling	Functional annotation of genomic variants	/brad/datasets/pub/ReseqPars/genotypes	Brassica database	http://brassicadb.org/brad/datasets/pub/ReseqPars/genotypes/	ssp. oleifera
Brassica rapa ssp oleifera	Sample preparation and resequencing	Illumina HiSeq 2000	SRS1321479	SRX1611356	NCBI Sequence Read Archive	SRP071086	https://www.ncbi.nlm.nih.gov/sra/?term=SRP071086	Raw data were filtered before alignment	Alignment and variants calling	Functional annotation of genomic variants	/brad/datasets/pub/ReseqPars/genotypes	Brassica database	http://brassicadb.org/brad/datasets/pub/ReseqPars/genotypes/	ssp. oleifera
Brassica rapa ssp oleifera	Sample preparation and resequencing	Illumina HiSeq 2000	SRS1320806	SRX1611361	NCBI Sequence Read Archive	SRP071086	https://www.ncbi.nlm.nih.gov/sra/?term=SRP071086	Raw data were filtered before alignment	Alignment and variants calling	Functional annotation of genomic variants	/brad/datasets/pub/ReseqPars/genotypes	Brassica database	http://brassicadb.org/brad/datasets/pub/ReseqPars/genotypes/	ssp. oleifera
Brassica rapa ssp oleifera	Sample preparation and resequencing	Illumina HiSeq 2000	SRS1320730	SRX1611362	NCBI Sequence Read Archive	SRP071086	https://www.ncbi.nlm.nih.gov/sra/?term=SRP071086	Raw data were filtered before alignment	Alignment and variants calling	Functional annotation of genomic variants	/brad/datasets/pub/ReseqPars/genotypes	Brassica database	http://brassicadb.org/brad/datasets/pub/ReseqPars/genotypes/	ssp. oleifera
Brassica rapa ssp oleifera	Sample preparation and resequencing	Illumina HiSeq 2000	SRS1320728	SRX1611487	NCBI Sequence Read Archive	SRP071086	https://www.ncbi.nlm.nih.gov/sra/?term=SRP071086	Raw data were filtered before alignment	Alignment and variants calling	Functional annotation of genomic variants	/brad/datasets/pub/ReseqPars/genotypes	Brassica database	http://brassicadb.org/brad/datasets/pub/ReseqPars/genotypes/	ssp. oleifera
Brassica rapa ssp oleifera	Sample preparation and resequencing	Illumina HiSeq 2000	SRS1320727	SRX1611489	NCBI Sequence Read Archive	SRP071086	https://www.ncbi.nlm.nih.gov/sra/?term=SRP071086	Raw data were filtered before alignment	Alignment and variants calling	Functional annotation of genomic variants	/brad/datasets/pub/ReseqPars/genotypes	Brassica database	http://brassicadb.org/brad/datasets/pub/ReseqPars/genotypes/	ssp. oleifera
Brassica rapa ssp oleifera	Sample preparation and resequencing	Illumina HiSeq 2000	SRS1320726	SRX1611490	NCBI Sequence Read Archive	SRP071086	https://www.ncbi.nlm.nih.gov/sra/?term=SRP071086	Raw data were filtered before alignment	Alignment and variants calling	Functional annotation of genomic variants	/brad/datasets/pub/ReseqPars/genotypes	Brassica database	http://brassicadb.org/brad/datasets/pub/ReseqPars/genotypes/	ssp. oleifera
Brassica oleracea var capitata	Sample preparation and resequencing	Illumina HiSeq 2000	SRS1320725	SRX1611492	NCBI Sequence Read Archive	SRP071086	https://www.ncbi.nlm.nih.gov/sra/?term=SRP071086	Raw data were filtered before alignment	Alignment and variants calling	Functional annotation of genomic variants	/brad/datasets/pub/ReseqPars/genotypes	Brassica database	http://brassicadb.org/brad/datasets/pub/ReseqPars/genotypes/	var. capitata
Brassica oleracea var capitata	Sample preparation and resequencing	Illumina HiSeq 2000	SRS1320724	SRX1611540	NCBI Sequence Read Archive	SRP071086	https://www.ncbi.nlm.nih.gov/sra/?term=SRP071086	Raw data were filtered before alignment	Alignment and variants calling	Functional annotation of genomic variants	/brad/datasets/pub/ReseqPars/genotypes	Brassica database	http://brassicadb.org/brad/datasets/pub/ReseqPars/genotypes/	var. capitata
Brassica oleracea var capitata	Sample preparation and resequencing	Illumina HiSeq 2000	SRS1320723	SRX1611543	NCBI Sequence Read Archive	SRP071086	https://www.ncbi.nlm.nih.gov/sra/?term=SRP071086	Raw data were filtered before alignment	Alignment and variants calling	Functional annotation of genomic variants	/brad/datasets/pub/ReseqPars/genotypes	Brassica database	http://brassicadb.org/brad/datasets/pub/ReseqPars/genotypes/	var. capitata
Brassica oleracea var capitata	Sample preparation and resequencing	Illumina HiSeq 2000	SRS1320722	SRX1611544	NCBI Sequence Read Archive	SRP071086	https://www.ncbi.nlm.nih.gov/sra/?term=SRP071086	Raw data were filtered before alignment	Alignment and variants calling	Functional annotation of genomic variants	/brad/datasets/pub/ReseqPars/genotypes	Brassica database	http://brassicadb.org/brad/datasets/pub/ReseqPars/genotypes/	var. capitata
Brassica oleracea var capitata	Sample preparation and resequencing	Illumina HiSeq 2000	SRS1320720	SRX1611545	NCBI Sequence Read Archive	SRP071086	https://www.ncbi.nlm.nih.gov/sra/?term=SRP071086	Raw data were filtered before alignment	Alignment and variants calling	Functional annotation of genomic variants	/brad/datasets/pub/ReseqPars/genotypes	Brassica database	http://brassicadb.org/brad/datasets/pub/ReseqPars/genotypes/	var. capitata
Brassica oleracea var capitata	Sample preparation and resequencing	Illumina HiSeq 2000	SRS1320684	SRX1611546	NCBI Sequence Read Archive	SRP071086	https://www.ncbi.nlm.nih.gov/sra/?term=SRP071086	Raw data were filtered before alignment	Alignment and variants calling	Functional annotation of genomic variants	/brad/datasets/pub/ReseqPars/genotypes	Brassica database	http://brassicadb.org/brad/datasets/pub/ReseqPars/genotypes/	var. capitata
Brassica oleracea var capitata	Sample preparation and resequencing	Illumina HiSeq 2000	SRS1320675	SRX1611547	NCBI Sequence Read Archive	SRP071086	https://www.ncbi.nlm.nih.gov/sra/?term=SRP071086	Raw data were filtered before alignment	Alignment and variants calling	Functional annotation of genomic variants	/brad/datasets/pub/ReseqPars/genotypes	Brassica database	http://brassicadb.org/brad/datasets/pub/ReseqPars/genotypes/	var. capitata
Brassica oleracea var capitata	Sample preparation and resequencing	Illumina HiSeq 2000	SRS1320671	SRX1611548	NCBI Sequence Read Archive	SRP071086	https://www.ncbi.nlm.nih.gov/sra/?term=SRP071086	Raw data were filtered before alignment	Alignment and variants calling	Functional annotation of genomic variants	/brad/datasets/pub/ReseqPars/genotypes	Brassica database	http://brassicadb.org/brad/datasets/pub/ReseqPars/genotypes/	var. capitata
Brassica oleracea var capitata	Sample preparation and resequencing	Illumina HiSeq 2000	SRS1320669	SRX1611549	NCBI Sequence Read Archive	SRP071086	https://www.ncbi.nlm.nih.gov/sra/?term=SRP071086	Raw data were filtered before alignment	Alignment and variants calling	Functional annotation of genomic variants	/brad/datasets/pub/ReseqPars/genotypes	Brassica database	http://brassicadb.org/brad/datasets/pub/ReseqPars/genotypes/	var. capitata
Brassica oleracea var capitata	Sample preparation and resequencing	Illumina HiSeq 2000	SRS1320668	SRX1611551	NCBI Sequence Read Archive	SRP071086	https://www.ncbi.nlm.nih.gov/sra/?term=SRP071086	Raw data were filtered before alignment	Alignment and variants calling	Functional annotation of genomic variants	/brad/datasets/pub/ReseqPars/genotypes	Brassica database	http://brassicadb.org/brad/datasets/pub/ReseqPars/genotypes/	var. capitata
Brassica oleracea var capitata	Sample preparation and resequencing	Illumina HiSeq 2000	SRS1320666	SRX1612308	NCBI Sequence Read Archive	SRP071086	https://www.ncbi.nlm.nih.gov/sra/?term=SRP071086	Raw data were filtered before alignment	Alignment and variants calling	Functional annotation of genomic variants	/brad/datasets/pub/ReseqPars/genotypes	Brassica database	http://brassicadb.org/brad/datasets/pub/ReseqPars/genotypes/	var. capitata
Brassica oleracea var capitata	Sample preparation and resequencing	Illumina HiSeq 2000	SRS1320665	SRX1612310	NCBI Sequence Read Archive	SRP071086	https://www.ncbi.nlm.nih.gov/sra/?term=SRP071086	Raw data were filtered before alignment	Alignment and variants calling	Functional annotation of genomic variants	/brad/datasets/pub/ReseqPars/genotypes	Brassica database	http://brassicadb.org/brad/datasets/pub/ReseqPars/genotypes/	var. capitata
Brassica oleracea var capitata	Sample preparation and resequencing	Illumina HiSeq 2000	SRS1320664	SRX1612311	NCBI Sequence Read Archive	SRP071086	https://www.ncbi.nlm.nih.gov/sra/?term=SRP071086	Raw data were filtered before alignment	Alignment and variants calling	Functional annotation of genomic variants	/brad/datasets/pub/ReseqPars/genotypes	Brassica database	http://brassicadb.org/brad/datasets/pub/ReseqPars/genotypes/	var. capitata
Brassica oleracea var capitata	Sample preparation and resequencing	Illumina HiSeq 2000	SRS1320659	SRX1612313	NCBI Sequence Read Archive	SRP071086	https://www.ncbi.nlm.nih.gov/sra/?term=SRP071086	Raw data were filtered before alignment	Alignment and variants calling	Functional annotation of genomic variants	/brad/datasets/pub/ReseqPars/genotypes	Brassica database	http://brassicadb.org/brad/datasets/pub/ReseqPars/genotypes/	var. capitata
Brassica oleracea var capitata	Sample preparation and resequencing	Illumina HiSeq 2000	SRS1320654	SRX1612315	NCBI Sequence Read Archive	SRP071086	https://www.ncbi.nlm.nih.gov/sra/?term=SRP071086	Raw data were filtered before alignment	Alignment and variants calling	Functional annotation of genomic variants	/brad/datasets/pub/ReseqPars/genotypes	Brassica database	http://brassicadb.org/brad/datasets/pub/ReseqPars/genotypes/	var. capitata
Brassica oleracea var capitata	Sample preparation and resequencing	Illumina HiSeq 2000	SRS1320656	SRX1612316	NCBI Sequence Read Archive	SRP071086	https://www.ncbi.nlm.nih.gov/sra/?term=SRP071086	Raw data were filtered before alignment	Alignment and variants calling	Functional annotation of genomic variants	/brad/datasets/pub/ReseqPars/genotypes	Brassica database	http://brassicadb.org/brad/datasets/pub/ReseqPars/genotypes/	var. capitata
Brassica oleracea var capitata	Sample preparation and resequencing	Illumina HiSeq 2000	SRS1320652	SRX1612317	NCBI Sequence Read Archive	SRP071086	https://www.ncbi.nlm.nih.gov/sra/?term=SRP071086	Raw data were filtered before alignment	Alignment and variants calling	Functional annotation of genomic variants	/brad/datasets/pub/ReseqPars/genotypes	Brassica database	http://brassicadb.org/brad/datasets/pub/ReseqPars/genotypes/	var. capitata
Brassica oleracea var capitata	Sample preparation and resequencing	Illumina HiSeq 2000	SRS1320650	SRX1612318	NCBI Sequence Read Archive	SRP071086	https://www.ncbi.nlm.nih.gov/sra/?term=SRP071086	Raw data were filtered before alignment	Alignment and variants calling	Functional annotation of genomic variants	/brad/datasets/pub/ReseqPars/genotypes	Brassica database	http://brassicadb.org/brad/datasets/pub/ReseqPars/genotypes/	var. capitata
Brassica oleracea var capitata	Sample preparation and resequencing	Illumina HiSeq 2000	SRS1320649	SRX1612319	NCBI Sequence Read Archive	SRP071086	https://www.ncbi.nlm.nih.gov/sra/?term=SRP071086	Raw data were filtered before alignment	Alignment and variants calling	Functional annotation of genomic variants	/brad/datasets/pub/ReseqPars/genotypes	Brassica database	http://brassicadb.org/brad/datasets/pub/ReseqPars/genotypes/	var. capitata
Brassica oleracea var capitata	Sample preparation and resequencing	Illumina HiSeq 2000	SRS1320639	SRX1612356	NCBI Sequence Read Archive	SRP071086	https://www.ncbi.nlm.nih.gov/sra/?term=SRP071086	Raw data were filtered before alignment	Alignment and variants calling	Functional annotation of genomic variants	/brad/datasets/pub/ReseqPars/genotypes	Brassica database	http://brassicadb.org/brad/datasets/pub/ReseqPars/genotypes/	var. capitata
Brassica oleracea var capitata	Sample preparation and resequencing	Illumina HiSeq 2000	SRS1320631	SRX1612358	NCBI Sequence Read Archive	SRP071086	https://www.ncbi.nlm.nih.gov/sra/?term=SRP071086	Raw data were filtered before alignment	Alignment and variants calling	Functional annotation of genomic variants	/brad/datasets/pub/ReseqPars/genotypes	Brassica database	http://brassicadb.org/brad/datasets/pub/ReseqPars/genotypes/	var. capitata
Brassica oleracea var capitata	Sample preparation and resequencing	Illumina HiSeq 2000	SRS1320629	SRX1612363	NCBI Sequence Read Archive	SRP071086	https://www.ncbi.nlm.nih.gov/sra/?term=SRP071086	Raw data were filtered before alignment	Alignment and variants calling	Functional annotation of genomic variants	/brad/datasets/pub/ReseqPars/genotypes	Brassica database	http://brassicadb.org/brad/datasets/pub/ReseqPars/genotypes/	var. capitata
Brassica oleracea var capitata	Sample preparation and resequencing	Illumina HiSeq 2000	SRS1320615	SRX1612368	NCBI Sequence Read Archive	SRP071086	https://www.ncbi.nlm.nih.gov/sra/?term=SRP071086	Raw data were filtered before alignment	Alignment and variants calling	Functional annotation of genomic variants	/brad/datasets/pub/ReseqPars/genotypes	Brassica database	http://brassicadb.org/brad/datasets/pub/ReseqPars/genotypes/	var. capitata
Brassica oleracea var capitata	Sample preparation and resequencing	Illumina HiSeq 2000	SRS1320601	SRX1612369	NCBI Sequence Read Archive	SRP071086	https://www.ncbi.nlm.nih.gov/sra/?term=SRP071086	Raw data were filtered before alignment	Alignment and variants calling	Functional annotation of genomic variants	/brad/datasets/pub/ReseqPars/genotypes	Brassica database	http://brassicadb.org/brad/datasets/pub/ReseqPars/genotypes/	var. capitata
Brassica oleracea var capitata	Sample preparation and resequencing	Illumina HiSeq 2000	SRS1320587	SRX1612370	NCBI Sequence Read Archive	SRP071086	https://www.ncbi.nlm.nih.gov/sra/?term=SRP071086	Raw data were filtered before alignment	Alignment and variants calling	Functional annotation of genomic variants	/brad/datasets/pub/ReseqPars/genotypes	Brassica database	http://brassicadb.org/brad/datasets/pub/ReseqPars/genotypes/	var. capitata
Brassica oleracea var capitata	Sample preparation and resequencing	Illumina HiSeq 2000	SRS1320577	SRX1612371	NCBI Sequence Read Archive	SRP071086	https://www.ncbi.nlm.nih.gov/sra/?term=SRP071086	Raw data were filtered before alignment	Alignment and variants calling	Functional annotation of genomic variants	/brad/datasets/pub/ReseqPars/genotypes	Brassica database	http://brassicadb.org/brad/datasets/pub/ReseqPars/genotypes/	var. capitata
Brassica oleracea var capitata	Sample preparation and resequencing	Illumina HiSeq 2000	SRS1320546	SRX1612372	NCBI Sequence Read Archive	SRP071086	https://www.ncbi.nlm.nih.gov/sra/?term=SRP071086	Raw data were filtered before alignment	Alignment and variants calling	Functional annotation of genomic variants	/brad/datasets/pub/ReseqPars/genotypes	Brassica database	http://brassicadb.org/brad/datasets/pub/ReseqPars/genotypes/	var. capitata
Brassica oleracea var capitata	Sample preparation and resequencing	Illumina HiSeq 2000	SRS1320535	SRX1612373	NCBI Sequence Read Archive	SRP071086	https://www.ncbi.nlm.nih.gov/sra/?term=SRP071086	Raw data were filtered before alignment	Alignment and variants calling	Functional annotation of genomic variants	/brad/datasets/pub/ReseqPars/genotypes	Brassica database	http://brassicadb.org/brad/datasets/pub/ReseqPars/genotypes/	var. capitata
Brassica oleracea var capitata	Sample preparation and resequencing	Illumina HiSeq 2000	SRS1320528	SRX1612374	NCBI Sequence Read Archive	SRP071086	https://www.ncbi.nlm.nih.gov/sra/?term=SRP071086	Raw data were filtered before alignment	Alignment and variants calling	Functional annotation of genomic variants	/brad/datasets/pub/ReseqPars/genotypes	Brassica database	http://brassicadb.org/brad/datasets/pub/ReseqPars/genotypes/	var. capitata
Brassica oleracea var capitata	Sample preparation and resequencing	Illumina HiSeq 2000	SRS1320526	SRX1612375	NCBI Sequence Read Archive	SRP071086	https://www.ncbi.nlm.nih.gov/sra/?term=SRP071086	Raw data were filtered before alignment	Alignment and variants calling	Functional annotation of genomic variants	/brad/datasets/pub/ReseqPars/genotypes	Brassica database	http://brassicadb.org/brad/datasets/pub/ReseqPars/genotypes/	var. capitata
Brassica oleracea var capitata	Sample preparation and resequencing	Illumina HiSeq 2000	SRS1320521	SRX1612377	NCBI Sequence Read Archive	SRP071086	https://www.ncbi.nlm.nih.gov/sra/?term=SRP071086	Raw data were filtered before alignment	Alignment and variants calling	Functional annotation of genomic variants	/brad/datasets/pub/ReseqPars/genotypes	Brassica database	http://brassicadb.org/brad/datasets/pub/ReseqPars/genotypes/	var. capitata
Brassica oleracea var capitata	Sample preparation and resequencing	Illumina HiSeq 2000	SRS1320523	SRX1612379	NCBI Sequence Read Archive	SRP071086	https://www.ncbi.nlm.nih.gov/sra/?term=SRP071086	Raw data were filtered before alignment	Alignment and variants calling	Functional annotation of genomic variants	/brad/datasets/pub/ReseqPars/genotypes	Brassica database	http://brassicadb.org/brad/datasets/pub/ReseqPars/genotypes/	var. capitata
Brassica oleracea var capitata	Sample preparation and resequencing	Illumina HiSeq 2000	SRS1320518	SRX1612380	NCBI Sequence Read Archive	SRP071086	https://www.ncbi.nlm.nih.gov/sra/?term=SRP071086	Raw data were filtered before alignment	Alignment and variants calling	Functional annotation of genomic variants	/brad/datasets/pub/ReseqPars/genotypes	Brassica database	http://brassicadb.org/brad/datasets/pub/ReseqPars/genotypes/	var. capitata
Brassica oleracea var capitata	Sample preparation and resequencing	Illumina HiSeq 2000	SRS1320519	SRX1612381	NCBI Sequence Read Archive	SRP071086	https://www.ncbi.nlm.nih.gov/sra/?term=SRP071086	Raw data were filtered before alignment	Alignment and variants calling	Functional annotation of genomic variants	/brad/datasets/pub/ReseqPars/genotypes	Brassica database	http://brassicadb.org/brad/datasets/pub/ReseqPars/genotypes/	var. capitata
Brassica oleracea var capitata	Sample preparation and resequencing	Illumina HiSeq 2000	SRS1320514	SRX1612382	NCBI Sequence Read Archive	SRP071086	https://www.ncbi.nlm.nih.gov/sra/?term=SRP071086	Raw data were filtered before alignment	Alignment and variants calling	Functional annotation of genomic variants	/brad/datasets/pub/ReseqPars/genotypes	Brassica database	http://brassicadb.org/brad/datasets/pub/ReseqPars/genotypes/	var. capitata
Brassica oleracea var capitata	Sample preparation and resequencing	Illumina HiSeq 2000	SRS1320516	SRX1612418	NCBI Sequence Read Archive	SRP071086	https://www.ncbi.nlm.nih.gov/sra/?term=SRP071086	Raw data were filtered before alignment	Alignment and variants calling	Functional annotation of genomic variants	/brad/datasets/pub/ReseqPars/genotypes	Brassica database	http://brassicadb.org/brad/datasets/pub/ReseqPars/genotypes/	var. capitata
Brassica oleracea var capitata	Sample preparation and resequencing	Illumina HiSeq 2000	SRS1320512	SRX1612419	NCBI Sequence Read Archive	SRP071086	https://www.ncbi.nlm.nih.gov/sra/?term=SRP071086	Raw data were filtered before alignment	Alignment and variants calling	Functional annotation of genomic variants	/brad/datasets/pub/ReseqPars/genotypes	Brassica database	http://brassicadb.org/brad/datasets/pub/ReseqPars/genotypes/	var. capitata
Brassica oleracea var capitata	Sample preparation and resequencing	Illumina HiSeq 2000	SRS1320513	SRX1612421	NCBI Sequence Read Archive	SRP071086	https://www.ncbi.nlm.nih.gov/sra/?term=SRP071086	Raw data were filtered before alignment	Alignment and variants calling	Functional annotation of genomic variants	/brad/datasets/pub/ReseqPars/genotypes	Brassica database	http://brassicadb.org/brad/datasets/pub/ReseqPars/genotypes/	var. capitata
Brassica oleracea var capitata	Sample preparation and resequencing	Illumina HiSeq 2000	SRS1320510	SRX1612423	NCBI Sequence Read Archive	SRP071086	https://www.ncbi.nlm.nih.gov/sra/?term=SRP071086	Raw data were filtered before alignment	Alignment and variants calling	Functional annotation of genomic variants	/brad/datasets/pub/ReseqPars/genotypes	Brassica database	http://brassicadb.org/brad/datasets/pub/ReseqPars/genotypes/	var. capitata
Brassica oleracea var capitata	Sample preparation and resequencing	Illumina HiSeq 2000	SRS1320508	SRX1612424	NCBI Sequence Read Archive	SRP071086	https://www.ncbi.nlm.nih.gov/sra/?term=SRP071086	Raw data were filtered before alignment	Alignment and variants calling	Functional annotation of genomic variants	/brad/datasets/pub/ReseqPars/genotypes	Brassica database	http://brassicadb.org/brad/datasets/pub/ReseqPars/genotypes/	var. capitata
Brassica oleracea var capitata	Sample preparation and resequencing	Illumina HiSeq 2000	SRS1320509	SRX1612540	NCBI Sequence Read Archive	SRP071086	https://www.ncbi.nlm.nih.gov/sra/?term=SRP071086	Raw data were filtered before alignment	Alignment and variants calling	Functional annotation of genomic variants	/brad/datasets/pub/ReseqPars/genotypes	Brassica database	http://brassicadb.org/brad/datasets/pub/ReseqPars/genotypes/	var. capitata
Brassica oleracea var capitata	Sample preparation and resequencing	Illumina HiSeq 2000	SRS1320505	SRX1612542	NCBI Sequence Read Archive	SRP071086	https://www.ncbi.nlm.nih.gov/sra/?term=SRP071086	Raw data were filtered before alignment	Alignment and variants calling	Functional annotation of genomic variants	/brad/datasets/pub/ReseqPars/genotypes	Brassica database	http://brassicadb.org/brad/datasets/pub/ReseqPars/genotypes/	var. capitata
Brassica oleracea var capitata	Sample preparation and resequencing	Illumina HiSeq 2000	SRS1320506	SRX1612543	NCBI Sequence Read Archive	SRP071086	https://www.ncbi.nlm.nih.gov/sra/?term=SRP071086	Raw data were filtered before alignment	Alignment and variants calling	Functional annotation of genomic variants	/brad/datasets/pub/ReseqPars/genotypes	Brassica database	http://brassicadb.org/brad/datasets/pub/ReseqPars/genotypes/	var. capitata
Brassica oleracea var capitata	Sample preparation and resequencing	Illumina HiSeq 2000	SRS1320503	SRX1612544	NCBI Sequence Read Archive	SRP071086	https://www.ncbi.nlm.nih.gov/sra/?term=SRP071086	Raw data were filtered before alignment	Alignment and variants calling	Functional annotation of genomic variants	/brad/datasets/pub/ReseqPars/genotypes	Brassica database	http://brassicadb.org/brad/datasets/pub/ReseqPars/genotypes/	var. capitata
Brassica oleracea var capitata	Sample preparation and resequencing	Illumina HiSeq 2000	SRS1320504	SRX1612545	NCBI Sequence Read Archive	SRP071086	https://www.ncbi.nlm.nih.gov/sra/?term=SRP071086	Raw data were filtered before alignment	Alignment and variants calling	Functional annotation of genomic variants	/brad/datasets/pub/ReseqPars/genotypes	Brassica database	http://brassicadb.org/brad/datasets/pub/ReseqPars/genotypes/	var. capitata
Brassica oleracea var gongylodes	Sample preparation and resequencing	Illumina HiSeq 2000	SRS1320502	SRX1612547	NCBI Sequence Read Archive	SRP071086	https://www.ncbi.nlm.nih.gov/sra/?term=SRP071086	Raw data were filtered before alignment	Alignment and variants calling	Functional annotation of genomic variants	/brad/datasets/pub/ReseqPars/genotypes	Brassica database	http://brassicadb.org/brad/datasets/pub/ReseqPars/genotypes/	var. gongylodes
Brassica oleracea var gongylodes	Sample preparation and resequencing	Illumina HiSeq 2000	SRS1320501	SRX1612548	NCBI Sequence Read Archive	SRP071086	https://www.ncbi.nlm.nih.gov/sra/?term=SRP071086	Raw data were filtered before alignment	Alignment and variants calling	Functional annotation of genomic variants	/brad/datasets/pub/ReseqPars/genotypes	Brassica database	http://brassicadb.org/brad/datasets/pub/ReseqPars/genotypes/	var. gongylodes
Brassica oleracea var gongylodes	Sample preparation and resequencing	Illumina HiSeq 2000	SRS1320500	SRX1612549	NCBI Sequence Read Archive	SRP071086	https://www.ncbi.nlm.nih.gov/sra/?term=SRP071086	Raw data were filtered before alignment	Alignment and variants calling	Functional annotation of genomic variants	/brad/datasets/pub/ReseqPars/genotypes	Brassica database	http://brassicadb.org/brad/datasets/pub/ReseqPars/genotypes/	var. gongylodes
Brassica oleracea var gongylodes	Sample preparation and resequencing	Illumina HiSeq 2000	SRS1320499	SRX1612550	NCBI Sequence Read Archive	SRP071086	https://www.ncbi.nlm.nih.gov/sra/?term=SRP071086	Raw data were filtered before alignment	Alignment and variants calling	Functional annotation of genomic variants	/brad/datasets/pub/ReseqPars/genotypes	Brassica database	http://brassicadb.org/brad/datasets/pub/ReseqPars/genotypes/	var. gongylodes
Brassica oleracea var gongylodes	Sample preparation and resequencing	Illumina HiSeq 2000	SRS1320498	SRX1612551	NCBI Sequence Read Archive	SRP071086	https://www.ncbi.nlm.nih.gov/sra/?term=SRP071086	Raw data were filtered before alignment	Alignment and variants calling	Functional annotation of genomic variants	/brad/datasets/pub/ReseqPars/genotypes	Brassica database	http://brassicadb.org/brad/datasets/pub/ReseqPars/genotypes/	var. gongylodes
Brassica oleracea var gongylodes	Sample preparation and resequencing	Illumina HiSeq 2000	SRS1320497	SRX1612552	NCBI Sequence Read Archive	SRP071086	https://www.ncbi.nlm.nih.gov/sra/?term=SRP071086	Raw data were filtered before alignment	Alignment and variants calling	Functional annotation of genomic variants	/brad/datasets/pub/ReseqPars/genotypes	Brassica database	http://brassicadb.org/brad/datasets/pub/ReseqPars/genotypes/	var. gongylodes
Brassica oleracea var gongylodes	Sample preparation and resequencing	Illumina HiSeq 2000	SRS1320496	SRX1612568	NCBI Sequence Read Archive	SRP071086	https://www.ncbi.nlm.nih.gov/sra/?term=SRP071086	Raw data were filtered before alignment	Alignment and variants calling	Functional annotation of genomic variants	/brad/datasets/pub/ReseqPars/genotypes	Brassica database	http://brassicadb.org/brad/datasets/pub/ReseqPars/genotypes/	var. gongylodes
Brassica oleracea var gongylodes	Sample preparation and resequencing	Illumina HiSeq 2000	SRS1320495	SRX1612570	NCBI Sequence Read Archive	SRP071086	https://www.ncbi.nlm.nih.gov/sra/?term=SRP071086	Raw data were filtered before alignment	Alignment and variants calling	Functional annotation of genomic variants	/brad/datasets/pub/ReseqPars/genotypes	Brassica database	http://brassicadb.org/brad/datasets/pub/ReseqPars/genotypes/	var. gongylodes
Brassica oleracea var gongylodes	Sample preparation and resequencing	Illumina HiSeq 2000	SRS1320494	SRX1612571	NCBI Sequence Read Archive	SRP071086	https://www.ncbi.nlm.nih.gov/sra/?term=SRP071086	Raw data were filtered before alignment	Alignment and variants calling	Functional annotation of genomic variants	/brad/datasets/pub/ReseqPars/genotypes	Brassica database	http://brassicadb.org/brad/datasets/pub/ReseqPars/genotypes/	var. gongylodes
Brassica oleracea var gongylodes	Sample preparation and resequencing	Illumina HiSeq 2000	SRS1320488	SRX1612572	NCBI Sequence Read Archive	SRP071086	https://www.ncbi.nlm.nih.gov/sra/?term=SRP071086	Raw data were filtered before alignment	Alignment and variants calling	Functional annotation of genomic variants	/brad/datasets/pub/ReseqPars/genotypes	Brassica database	http://brassicadb.org/brad/datasets/pub/ReseqPars/genotypes/	var. gongylodes
Brassica oleracea var gongylodes	Sample preparation and resequencing	Illumina HiSeq 2000	SRS1320481	SRX1612574	NCBI Sequence Read Archive	SRP071086	https://www.ncbi.nlm.nih.gov/sra/?term=SRP071086	Raw data were filtered before alignment	Alignment and variants calling	Functional annotation of genomic variants	/brad/datasets/pub/ReseqPars/genotypes	Brassica database	http://brassicadb.org/brad/datasets/pub/ReseqPars/genotypes/	var. gongylodes
Brassica oleracea var gongylodes	Sample preparation and resequencing	Illumina HiSeq 2000	SRS1320473	SRX1612575	NCBI Sequence Read Archive	SRP071086	https://www.ncbi.nlm.nih.gov/sra/?term=SRP071086	Raw data were filtered before alignment	Alignment and variants calling	Functional annotation of genomic variants	/brad/datasets/pub/ReseqPars/genotypes	Brassica database	http://brassicadb.org/brad/datasets/pub/ReseqPars/genotypes/	var. gongylodes
Brassica oleracea var gongylodes	Sample preparation and resequencing	Illumina HiSeq 2000	SRS1320433	SRX1612577	NCBI Sequence Read Archive	SRP071086	https://www.ncbi.nlm.nih.gov/sra/?term=SRP071086	Raw data were filtered before alignment	Alignment and variants calling	Functional annotation of genomic variants	/brad/datasets/pub/ReseqPars/genotypes	Brassica database	http://brassicadb.org/brad/datasets/pub/ReseqPars/genotypes/	var. gongylodes
Brassica oleracea var gongylodes	Sample preparation and resequencing	Illumina HiSeq 2000	SRS1320432	SRX1612579	NCBI Sequence Read Archive	SRP071086	https://www.ncbi.nlm.nih.gov/sra/?term=SRP071086	Raw data were filtered before alignment	Alignment and variants calling	Functional annotation of genomic variants	/brad/datasets/pub/ReseqPars/genotypes	Brassica database	http://brassicadb.org/brad/datasets/pub/ReseqPars/genotypes/	var. gongylodes
Brassica oleracea var gongylodes	Sample preparation and resequencing	Illumina HiSeq 2000	SRS1320431	SRX1612580	NCBI Sequence Read Archive	SRP071086	https://www.ncbi.nlm.nih.gov/sra/?term=SRP071086	Raw data were filtered before alignment	Alignment and variants calling	Functional annotation of genomic variants	/brad/datasets/pub/ReseqPars/genotypes	Brassica database	http://brassicadb.org/brad/datasets/pub/ReseqPars/genotypes/	var. gongylodes
Brassica oleracea var gongylodes	Sample preparation and resequencing	Illumina HiSeq 2000	SRS1320430	SRX1612581	NCBI Sequence Read Archive	SRP071086	https://www.ncbi.nlm.nih.gov/sra/?term=SRP071086	Raw data were filtered before alignment	Alignment and variants calling	Functional annotation of genomic variants	/brad/datasets/pub/ReseqPars/genotypes	Brassica database	http://brassicadb.org/brad/datasets/pub/ReseqPars/genotypes/	var. gongylodes
Brassica oleracea var gongylodes	Sample preparation and resequencing	Illumina HiSeq 2000	SRS1320428	SRX1612584	NCBI Sequence Read Archive	SRP071086	https://www.ncbi.nlm.nih.gov/sra/?term=SRP071086	Raw data were filtered before alignment	Alignment and variants calling	Functional annotation of genomic variants	/brad/datasets/pub/ReseqPars/genotypes	Brassica database	http://brassicadb.org/brad/datasets/pub/ReseqPars/genotypes/	var. gongylodes
Brassica oleracea var gongylodes	Sample preparation and resequencing	Illumina HiSeq 2000	SRS1320429	SRX1612586	NCBI Sequence Read Archive	SRP071086	https://www.ncbi.nlm.nih.gov/sra/?term=SRP071086	Raw data were filtered before alignment	Alignment and variants calling	Functional annotation of genomic variants	/brad/datasets/pub/ReseqPars/genotypes	Brassica database	http://brassicadb.org/brad/datasets/pub/ReseqPars/genotypes/	var. gongylodes
Brassica oleracea var gongylodes	Sample preparation and resequencing	Illumina HiSeq 2000	SRS1320426	SRX1612587	NCBI Sequence Read Archive	SRP071086	https://www.ncbi.nlm.nih.gov/sra/?term=SRP071086	Raw data were filtered before alignment	Alignment and variants calling	Functional annotation of genomic variants	/brad/datasets/pub/ReseqPars/genotypes	Brassica database	http://brassicadb.org/brad/datasets/pub/ReseqPars/genotypes/	var. gongylodes
Brassica oleracea var botrytis	Sample preparation and resequencing	Illumina HiSeq 2000	SRS1320427	SRX1612595	NCBI Sequence Read Archive	SRP071086	https://www.ncbi.nlm.nih.gov/sra/?term=SRP071086	Raw data were filtered before alignment	Alignment and variants calling	Functional annotation of genomic variants	/brad/datasets/pub/ReseqPars/genotypes	Brassica database	http://brassicadb.org/brad/datasets/pub/ReseqPars/genotypes/	var. botrytis
Brassica oleracea var botrytis	Sample preparation and resequencing	Illumina HiSeq 2000	SRS1320424	SRX1612601	NCBI Sequence Read Archive	SRP071086	https://www.ncbi.nlm.nih.gov/sra/?term=SRP071086	Raw data were filtered before alignment	Alignment and variants calling	Functional annotation of genomic variants	/brad/datasets/pub/ReseqPars/genotypes	Brassica database	http://brassicadb.org/brad/datasets/pub/ReseqPars/genotypes/	var. botrytis
Brassica oleracea var botrytis	Sample preparation and resequencing	Illumina HiSeq 2000	SRS1320425	SRX1612602	NCBI Sequence Read Archive	SRP071086	https://www.ncbi.nlm.nih.gov/sra/?term=SRP071086	Raw data were filtered before alignment	Alignment and variants calling	Functional annotation of genomic variants	/brad/datasets/pub/ReseqPars/genotypes	Brassica database	http://brassicadb.org/brad/datasets/pub/ReseqPars/genotypes/	var. botrytis
Brassica oleracea var botrytis	Sample preparation and resequencing	Illumina HiSeq 2000	SRS1320423	SRX1612603	NCBI Sequence Read Archive	SRP071086	https://www.ncbi.nlm.nih.gov/sra/?term=SRP071086	Raw data were filtered before alignment	Alignment and variants calling	Functional annotation of genomic variants	/brad/datasets/pub/ReseqPars/genotypes	Brassica database	http://brassicadb.org/brad/datasets/pub/ReseqPars/genotypes/	var. botrytis
Brassica oleracea var botrytis	Sample preparation and resequencing	Illumina HiSeq 2000	SRS1320422	SRX1612604	NCBI Sequence Read Archive	SRP071086	https://www.ncbi.nlm.nih.gov/sra/?term=SRP071086	Raw data were filtered before alignment	Alignment and variants calling	Functional annotation of genomic variants	/brad/datasets/pub/ReseqPars/genotypes	Brassica database	http://brassicadb.org/brad/datasets/pub/ReseqPars/genotypes/	var. botrytis
Brassica oleracea var botrytis	Sample preparation and resequencing	Illumina HiSeq 2000	SRS1320419	SRX1612605	NCBI Sequence Read Archive	SRP071086	https://www.ncbi.nlm.nih.gov/sra/?term=SRP071086	Raw data were filtered before alignment	Alignment and variants calling	Functional annotation of genomic variants	/brad/datasets/pub/ReseqPars/genotypes	Brassica database	http://brassicadb.org/brad/datasets/pub/ReseqPars/genotypes/	var. botrytis
Brassica oleracea var botrytis	Sample preparation and resequencing	Illumina HiSeq 2000	SRS1320393	SRX1612606	NCBI Sequence Read Archive	SRP071086	https://www.ncbi.nlm.nih.gov/sra/?term=SRP071086	Raw data were filtered before alignment	Alignment and variants calling	Functional annotation of genomic variants	/brad/datasets/pub/ReseqPars/genotypes	Brassica database	http://brassicadb.org/brad/datasets/pub/ReseqPars/genotypes/	var. botrytis
Brassica oleracea var botrytis	Sample preparation and resequencing	Illumina HiSeq 2000	SRS1320384	SRX1612643	NCBI Sequence Read Archive	SRP071086	https://www.ncbi.nlm.nih.gov/sra/?term=SRP071086	Raw data were filtered before alignment	Alignment and variants calling	Functional annotation of genomic variants	/brad/datasets/pub/ReseqPars/genotypes	Brassica database	http://brassicadb.org/brad/datasets/pub/ReseqPars/genotypes/	var. botrytis
Brassica oleracea var botrytis	Sample preparation and resequencing	Illumina HiSeq 2000	SRS1320378	SRX1612645	NCBI Sequence Read Archive	SRP071086	https://www.ncbi.nlm.nih.gov/sra/?term=SRP071086	Raw data were filtered before alignment	Alignment and variants calling	Functional annotation of genomic variants	/brad/datasets/pub/ReseqPars/genotypes	Brassica database	http://brassicadb.org/brad/datasets/pub/ReseqPars/genotypes/	var. botrytis
Brassica oleracea var botrytis	Sample preparation and resequencing	Illumina HiSeq 2000	SRS1320375	SRX1612648	NCBI Sequence Read Archive	SRP071086	https://www.ncbi.nlm.nih.gov/sra/?term=SRP071086	Raw data were filtered before alignment	Alignment and variants calling	Functional annotation of genomic variants	/brad/datasets/pub/ReseqPars/genotypes	Brassica database	http://brassicadb.org/brad/datasets/pub/ReseqPars/genotypes/	var. botrytis
Brassica oleracea var botrytis	Sample preparation and resequencing	Illumina HiSeq 2000	SRS1320374	SRX1612649	NCBI Sequence Read Archive	SRP071086	https://www.ncbi.nlm.nih.gov/sra/?term=SRP071086	Raw data were filtered before alignment	Alignment and variants calling	Functional annotation of genomic variants	/brad/datasets/pub/ReseqPars/genotypes	Brassica database	http://brassicadb.org/brad/datasets/pub/ReseqPars/genotypes/	var. botrytis
Brassica oleracea var botrytis	Sample preparation and resequencing	Illumina HiSeq 2000	SRS1320373	SRX1612653	NCBI Sequence Read Archive	SRP071086	https://www.ncbi.nlm.nih.gov/sra/?term=SRP071086	Raw data were filtered before alignment	Alignment and variants calling	Functional annotation of genomic variants	/brad/datasets/pub/ReseqPars/genotypes	Brassica database	http://brassicadb.org/brad/datasets/pub/ReseqPars/genotypes/	var. botrytis
Brassica oleracea var botrytis	Sample preparation and resequencing	Illumina HiSeq 2000	SRS1320372	SRX1612658	NCBI Sequence Read Archive	SRP071086	https://www.ncbi.nlm.nih.gov/sra/?term=SRP071086	Raw data were filtered before alignment	Alignment and variants calling	Functional annotation of genomic variants	/brad/datasets/pub/ReseqPars/genotypes	Brassica database	http://brassicadb.org/brad/datasets/pub/ReseqPars/genotypes/	var. botrytis
Brassica oleracea var botrytis	Sample preparation and resequencing	Illumina HiSeq 2000	SRS1320371	SRX1612662	NCBI Sequence Read Archive	SRP071086	https://www.ncbi.nlm.nih.gov/sra/?term=SRP071086	Raw data were filtered before alignment	Alignment and variants calling	Functional annotation of genomic variants	/brad/datasets/pub/ReseqPars/genotypes	Brassica database	http://brassicadb.org/brad/datasets/pub/ReseqPars/genotypes/	var. botrytis
Brassica oleracea var botrytis	Sample preparation and resequencing	Illumina HiSeq 2000	SRS1320368	SRX1612668	NCBI Sequence Read Archive	SRP071086	https://www.ncbi.nlm.nih.gov/sra/?term=SRP071086	Raw data were filtered before alignment	Alignment and variants calling	Functional annotation of genomic variants	/brad/datasets/pub/ReseqPars/genotypes	Brassica database	http://brassicadb.org/brad/datasets/pub/ReseqPars/genotypes/	var. botrytis
Brassica oleracea var botrytis	Sample preparation and resequencing	Illumina HiSeq 2000	SRS1320367	SRX1612670	NCBI Sequence Read Archive	SRP071086	https://www.ncbi.nlm.nih.gov/sra/?term=SRP071086	Raw data were filtered before alignment	Alignment and variants calling	Functional annotation of genomic variants	/brad/datasets/pub/ReseqPars/genotypes	Brassica database	http://brassicadb.org/brad/datasets/pub/ReseqPars/genotypes/	var. botrytis
Brassica oleracea var botrytis	Sample preparation and resequencing	Illumina HiSeq 2000	SRS1320364	SRX1612673	NCBI Sequence Read Archive	SRP071086	https://www.ncbi.nlm.nih.gov/sra/?term=SRP071086	Raw data were filtered before alignment	Alignment and variants calling	Functional annotation of genomic variants	/brad/datasets/pub/ReseqPars/genotypes	Brassica database	http://brassicadb.org/brad/datasets/pub/ReseqPars/genotypes/	var. botrytis
Brassica oleracea var botrytis	Sample preparation and resequencing	Illumina HiSeq 2000	SRS1320357	SRX1612677	NCBI Sequence Read Archive	SRP071086	https://www.ncbi.nlm.nih.gov/sra/?term=SRP071086	Raw data were filtered before alignment	Alignment and variants calling	Functional annotation of genomic variants	/brad/datasets/pub/ReseqPars/genotypes	Brassica database	http://brassicadb.org/brad/datasets/pub/ReseqPars/genotypes/	var. botrytis
Brassica oleracea var botrytis	Sample preparation and resequencing	Illumina HiSeq 2000	SRS1320353	SRX1612678	NCBI Sequence Read Archive	SRP071086	https://www.ncbi.nlm.nih.gov/sra/?term=SRP071086	Raw data were filtered before alignment	Alignment and variants calling	Functional annotation of genomic variants	/brad/datasets/pub/ReseqPars/genotypes	Brassica database	http://brassicadb.org/brad/datasets/pub/ReseqPars/genotypes/	var. botrytis
Brassica oleracea var botrytis	Sample preparation and resequencing	Illumina HiSeq 2000	SRS1320344	SRX1612681	NCBI Sequence Read Archive	SRP071086	https://www.ncbi.nlm.nih.gov/sra/?term=SRP071086	Raw data were filtered before alignment	Alignment and variants calling	Functional annotation of genomic variants	/brad/datasets/pub/ReseqPars/genotypes	Brassica database	http://brassicadb.org/brad/datasets/pub/ReseqPars/genotypes/	var. botrytis
Brassica oleracea var italica	Sample preparation and resequencing	Illumina HiSeq 2000	SRS1320343	SRX1612684	NCBI Sequence Read Archive	SRP071086	https://www.ncbi.nlm.nih.gov/sra/?term=SRP071086	Raw data were filtered before alignment	Alignment and variants calling	Functional annotation of genomic variants	/brad/datasets/pub/ReseqPars/genotypes	Brassica database	http://brassicadb.org/brad/datasets/pub/ReseqPars/genotypes/	var. italica
Brassica oleracea var italica	Sample preparation and resequencing	Illumina HiSeq 2000	SRS1320342	SRX1612685	NCBI Sequence Read Archive	SRP071086	https://www.ncbi.nlm.nih.gov/sra/?term=SRP071086	Raw data were filtered before alignment	Alignment and variants calling	Functional annotation of genomic variants	/brad/datasets/pub/ReseqPars/genotypes	Brassica database	http://brassicadb.org/brad/datasets/pub/ReseqPars/genotypes/	var. italica
Brassica oleracea var italica	Sample preparation and resequencing	Illumina HiSeq 2000	SRS1320341	SRX1612686	NCBI Sequence Read Archive	SRP071086	https://www.ncbi.nlm.nih.gov/sra/?term=SRP071086	Raw data were filtered before alignment	Alignment and variants calling	Functional annotation of genomic variants	/brad/datasets/pub/ReseqPars/genotypes	Brassica database	http://brassicadb.org/brad/datasets/pub/ReseqPars/genotypes/	var. italica
Brassica oleracea var italica	Sample preparation and resequencing	Illumina HiSeq 2000	SRS1320339	SRX1612688	NCBI Sequence Read Archive	SRP071086	https://www.ncbi.nlm.nih.gov/sra/?term=SRP071086	Raw data were filtered before alignment	Alignment and variants calling	Functional annotation of genomic variants	/brad/datasets/pub/ReseqPars/genotypes	Brassica database	http://brassicadb.org/brad/datasets/pub/ReseqPars/genotypes/	var. italica
Brassica oleracea var italica	Sample preparation and resequencing	Illumina HiSeq 2000	SRS1320337	SRX1612690	NCBI Sequence Read Archive	SRP071086	https://www.ncbi.nlm.nih.gov/sra/?term=SRP071086	Raw data were filtered before alignment	Alignment and variants calling	Functional annotation of genomic variants	/brad/datasets/pub/ReseqPars/genotypes	Brassica database	http://brassicadb.org/brad/datasets/pub/ReseqPars/genotypes/	var. italica
Brassica oleracea var italica	Sample preparation and resequencing	Illumina HiSeq 2000	SRS1320336	SRX1612693	NCBI Sequence Read Archive	SRP071086	https://www.ncbi.nlm.nih.gov/sra/?term=SRP071086	Raw data were filtered before alignment	Alignment and variants calling	Functional annotation of genomic variants	/brad/datasets/pub/ReseqPars/genotypes	Brassica database	http://brassicadb.org/brad/datasets/pub/ReseqPars/genotypes/	var. italica
Brassica oleracea var italica	Sample preparation and resequencing	Illumina HiSeq 2000	SRS1320293	SRX1612697	NCBI Sequence Read Archive	SRP071086	https://www.ncbi.nlm.nih.gov/sra/?term=SRP071086	Raw data were filtered before alignment	Alignment and variants calling	Functional annotation of genomic variants	/brad/datasets/pub/ReseqPars/genotypes	Brassica database	http://brassicadb.org/brad/datasets/pub/ReseqPars/genotypes/	var. italica
Brassica oleracea var italica	Sample preparation and resequencing	Illumina HiSeq 2000	SRS1320292	SRX1612700	NCBI Sequence Read Archive	SRP071086	https://www.ncbi.nlm.nih.gov/sra/?term=SRP071086	Raw data were filtered before alignment	Alignment and variants calling	Functional annotation of genomic variants	/brad/datasets/pub/ReseqPars/genotypes	Brassica database	http://brassicadb.org/brad/datasets/pub/ReseqPars/genotypes/	var. italica
Brassica oleracea var italica	Sample preparation and resequencing	Illumina HiSeq 2000	SRS1320291	SRX1612702	NCBI Sequence Read Archive	SRP071086	https://www.ncbi.nlm.nih.gov/sra/?term=SRP071086	Raw data were filtered before alignment	Alignment and variants calling	Functional annotation of genomic variants	/brad/datasets/pub/ReseqPars/genotypes	Brassica database	http://brassicadb.org/brad/datasets/pub/ReseqPars/genotypes/	var. italica
Brassica oleracea var italica	Sample preparation and resequencing	Illumina HiSeq 2000	SRS1320290	SRX1612705	NCBI Sequence Read Archive	SRP071086	https://www.ncbi.nlm.nih.gov/sra/?term=SRP071086	Raw data were filtered before alignment	Alignment and variants calling	Functional annotation of genomic variants	/brad/datasets/pub/ReseqPars/genotypes	Brassica database	http://brassicadb.org/brad/datasets/pub/ReseqPars/genotypes/	var. italica
Brassica oleracea var italica	Sample preparation and resequencing	Illumina HiSeq 2000	SRS1320289	SRX1612709	NCBI Sequence Read Archive	SRP071086	https://www.ncbi.nlm.nih.gov/sra/?term=SRP071086	Raw data were filtered before alignment	Alignment and variants calling	Functional annotation of genomic variants	/brad/datasets/pub/ReseqPars/genotypes	Brassica database	http://brassicadb.org/brad/datasets/pub/ReseqPars/genotypes/	var. italica
Brassica oleracea var italica	Sample preparation and resequencing	Illumina HiSeq 2000	SRS1320286	SRX1612710	NCBI Sequence Read Archive	SRP071086	https://www.ncbi.nlm.nih.gov/sra/?term=SRP071086	Raw data were filtered before alignment	Alignment and variants calling	Functional annotation of genomic variants	/brad/datasets/pub/ReseqPars/genotypes	Brassica database	http://brassicadb.org/brad/datasets/pub/ReseqPars/genotypes/	var. italica
Brassica oleracea var italica	Sample preparation and resequencing	Illumina HiSeq 2000	SRS1320285	SRX1612717	NCBI Sequence Read Archive	SRP071086	https://www.ncbi.nlm.nih.gov/sra/?term=SRP071086	Raw data were filtered before alignment	Alignment and variants calling	Functional annotation of genomic variants	/brad/datasets/pub/ReseqPars/genotypes	Brassica database	http://brassicadb.org/brad/datasets/pub/ReseqPars/genotypes/	var. italica
Brassica oleracea var italica	Sample preparation and resequencing	Illumina HiSeq 2000	SRS1320284	SRX1612723	NCBI Sequence Read Archive	SRP071086	https://www.ncbi.nlm.nih.gov/sra/?term=SRP071086	Raw data were filtered before alignment	Alignment and variants calling	Functional annotation of genomic variants	/brad/datasets/pub/ReseqPars/genotypes	Brassica database	http://brassicadb.org/brad/datasets/pub/ReseqPars/genotypes/	var. italica
Brassica oleracea var italica	Sample preparation and resequencing	Illumina HiSeq 2000	SRS1320283	SRX1612731	NCBI Sequence Read Archive	SRP071086	https://www.ncbi.nlm.nih.gov/sra/?term=SRP071086	Raw data were filtered before alignment	Alignment and variants calling	Functional annotation of genomic variants	/brad/datasets/pub/ReseqPars/genotypes	Brassica database	http://brassicadb.org/brad/datasets/pub/ReseqPars/genotypes/	var. italica
Brassica oleracea var italica	Sample preparation and resequencing	Illumina HiSeq 2000	SRS1320282	SRX1612740	NCBI Sequence Read Archive	SRP071086	https://www.ncbi.nlm.nih.gov/sra/?term=SRP071086	Raw data were filtered before alignment	Alignment and variants calling	Functional annotation of genomic variants	/brad/datasets/pub/ReseqPars/genotypes	Brassica database	http://brassicadb.org/brad/datasets/pub/ReseqPars/genotypes/	var. italica
Brassica oleracea var italica	Sample preparation and resequencing	Illumina HiSeq 2000	SRS1320281	SRX1612746	NCBI Sequence Read Archive	SRP071086	https://www.ncbi.nlm.nih.gov/sra/?term=SRP071086	Raw data were filtered before alignment	Alignment and variants calling	Functional annotation of genomic variants	/brad/datasets/pub/ReseqPars/genotypes	Brassica database	http://brassicadb.org/brad/datasets/pub/ReseqPars/genotypes/	var. italica
Brassica oleracea var italica	Sample preparation and resequencing	Illumina HiSeq 2000	SRS1320279	SRX1612749	NCBI Sequence Read Archive	SRP071086	https://www.ncbi.nlm.nih.gov/sra/?term=SRP071086	Raw data were filtered before alignment	Alignment and variants calling	Functional annotation of genomic variants	/brad/datasets/pub/ReseqPars/genotypes	Brassica database	http://brassicadb.org/brad/datasets/pub/ReseqPars/genotypes/	var. italica
Brassica oleracea var italica	Sample preparation and resequencing	Illumina HiSeq 2000	SRS1320278	SRX1612750	NCBI Sequence Read Archive	SRP071086	https://www.ncbi.nlm.nih.gov/sra/?term=SRP071086	Raw data were filtered before alignment	Alignment and variants calling	Functional annotation of genomic variants	/brad/datasets/pub/ReseqPars/genotypes	Brassica database	http://brassicadb.org/brad/datasets/pub/ReseqPars/genotypes/	var. italica
Brassica oleracea var italica	Sample preparation and resequencing	Illumina HiSeq 2000	SRS1320277	SRX1612751	NCBI Sequence Read Archive	SRP071086	https://www.ncbi.nlm.nih.gov/sra/?term=SRP071086	Raw data were filtered before alignment	Alignment and variants calling	Functional annotation of genomic variants	/brad/datasets/pub/ReseqPars/genotypes	Brassica database	http://brassicadb.org/brad/datasets/pub/ReseqPars/genotypes/	var. italica
Brassica oleracea var italica	Sample preparation and resequencing	Illumina HiSeq 2000	SRS1320273	SRX1612752	NCBI Sequence Read Archive	SRP071086	https://www.ncbi.nlm.nih.gov/sra/?term=SRP071086	Raw data were filtered before alignment	Alignment and variants calling	Functional annotation of genomic variants	/brad/datasets/pub/ReseqPars/genotypes	Brassica database	http://brassicadb.org/brad/datasets/pub/ReseqPars/genotypes/	var. italica
Brassica oleracea var italica	Sample preparation and resequencing	Illumina HiSeq 2000	SRS1320272	SRX1612753	NCBI Sequence Read Archive	SRP071086	https://www.ncbi.nlm.nih.gov/sra/?term=SRP071086	Raw data were filtered before alignment	Alignment and variants calling	Functional annotation of genomic variants	/brad/datasets/pub/ReseqPars/genotypes	Brassica database	http://brassicadb.org/brad/datasets/pub/ReseqPars/genotypes/	var. italica
Brassica oleracea var italica	Sample preparation and resequencing	Illumina HiSeq 2000	SRS1320271	SRX1612754	NCBI Sequence Read Archive	SRP071086	https://www.ncbi.nlm.nih.gov/sra/?term=SRP071086	Raw data were filtered before alignment	Alignment and variants calling	Functional annotation of genomic variants	/brad/datasets/pub/ReseqPars/genotypes	Brassica database	http://brassicadb.org/brad/datasets/pub/ReseqPars/genotypes/	var. italica
Brassica oleracea var alboglabra	Sample preparation and resequencing	Illumina HiSeq 2000	SRS1320270	SRX1612756	NCBI Sequence Read Archive	SRP071086	https://www.ncbi.nlm.nih.gov/sra/?term=SRP071086	Raw data were filtered before alignment	Alignment and variants calling	Functional annotation of genomic variants	/brad/datasets/pub/ReseqPars/genotypes	Brassica database	http://brassicadb.org/brad/datasets/pub/ReseqPars/genotypes/	var. alboglabra
Brassica oleracea var alboglabra	Sample preparation and resequencing	Illumina HiSeq 2000	SRS1320269	SRX1612758	NCBI Sequence Read Archive	SRP071086	https://www.ncbi.nlm.nih.gov/sra/?term=SRP071086	Raw data were filtered before alignment	Alignment and variants calling	Functional annotation of genomic variants	/brad/datasets/pub/ReseqPars/genotypes	Brassica database	http://brassicadb.org/brad/datasets/pub/ReseqPars/genotypes/	var. alboglabra
Brassica oleracea var alboglabra	Sample preparation and resequencing	Illumina HiSeq 2000	SRS1320261	SRX1612761	NCBI Sequence Read Archive	SRP071086	https://www.ncbi.nlm.nih.gov/sra/?term=SRP071086	Raw data were filtered before alignment	Alignment and variants calling	Functional annotation of genomic variants	/brad/datasets/pub/ReseqPars/genotypes	Brassica database	http://brassicadb.org/brad/datasets/pub/ReseqPars/genotypes/	var. alboglabra
Brassica oleracea var alboglabra	Sample preparation and resequencing	Illumina HiSeq 2000	SRS1320260	SRX1612762	NCBI Sequence Read Archive	SRP071086	https://www.ncbi.nlm.nih.gov/sra/?term=SRP071086	Raw data were filtered before alignment	Alignment and variants calling	Functional annotation of genomic variants	/brad/datasets/pub/ReseqPars/genotypes	Brassica database	http://brassicadb.org/brad/datasets/pub/ReseqPars/genotypes/	var. alboglabra
Brassica oleracea var gemmifera	Sample preparation and resequencing	Illumina HiSeq 2000	SRS1320254	SRX1612766	NCBI Sequence Read Archive	SRP071086	https://www.ncbi.nlm.nih.gov/sra/?term=SRP071086	Raw data were filtered before alignment	Alignment and variants calling	Functional annotation of genomic variants	/brad/datasets/pub/ReseqPars/genotypes	Brassica database	http://brassicadb.org/brad/datasets/pub/ReseqPars/genotypes/	var. gemmifera
Brassica oleracea var gemmifera	Sample preparation and resequencing	Illumina HiSeq 2000	SRS1320243	SRX1612770	NCBI Sequence Read Archive	SRP071086	https://www.ncbi.nlm.nih.gov/sra/?term=SRP071086	Raw data were filtered before alignment	Alignment and variants calling	Functional annotation of genomic variants	/brad/datasets/pub/ReseqPars/genotypes	Brassica database	http://brassicadb.org/brad/datasets/pub/ReseqPars/genotypes/	var. gemmifera
Brassica oleracea var acephala	Sample preparation and resequencing	Illumina HiSeq 2000	SRS1320242	SRX1612774	NCBI Sequence Read Archive	SRP071086	https://www.ncbi.nlm.nih.gov/sra/?term=SRP071086	Raw data were filtered before alignment	Alignment and variants calling	Functional annotation of genomic variants	/brad/datasets/pub/ReseqPars/genotypes	Brassica database	http://brassicadb.org/brad/datasets/pub/ReseqPars/genotypes/	var. acephala
Brassica oleracea var acephala	Sample preparation and resequencing	Illumina HiSeq 2000	SRS1320241	SRX1612778	NCBI Sequence Read Archive	SRP071086	https://www.ncbi.nlm.nih.gov/sra/?term=SRP071086	Raw data were filtered before alignment	Alignment and variants calling	Functional annotation of genomic variants	/brad/datasets/pub/ReseqPars/genotypes	Brassica database	http://brassicadb.org/brad/datasets/pub/ReseqPars/genotypes/	var. acephala
Brassica oleracea var sabellica	Sample preparation and resequencing	Illumina HiSeq 2000	SRS1320240	SRX1612786	NCBI Sequence Read Archive	SRP071086	https://www.ncbi.nlm.nih.gov/sra/?term=SRP071086	Raw data were filtered before alignment	Alignment and variants calling	Functional annotation of genomic variants	/brad/datasets/pub/ReseqPars/genotypes	Brassica database	http://brassicadb.org/brad/datasets/pub/ReseqPars/genotypes/	var. sabellica
Brassica oleracea var sabellica	Sample preparation and resequencing	Illumina HiSeq 2000	SRS1320239	SRX1612816	NCBI Sequence Read Archive	SRP071086	https://www.ncbi.nlm.nih.gov/sra/?term=SRP071086	Raw data were filtered before alignment	Alignment and variants calling	Functional annotation of genomic variants	/brad/datasets/pub/ReseqPars/genotypes	Brassica database	http://brassicadb.org/brad/datasets/pub/ReseqPars/genotypes/	var. sabellica
Brassica oleracea wild type	Sample preparation and resequencing	Illumina HiSeq 2000	SRS1320237	SRX1612817	NCBI Sequence Read Archive	SRP071086	https://www.ncbi.nlm.nih.gov/sra/?term=SRP071086	Raw data were filtered before alignment	Alignment and variants calling	Functional annotation of genomic variants	/brad/datasets/pub/ReseqPars/genotypes	Brassica database	http://brassicadb.org/brad/datasets/pub/ReseqPars/genotypes/	wild type
Brassica oleracea wild type	Sample preparation and resequencing	Illumina HiSeq 2000	SRS1320214	SRX1612818	NCBI Sequence Read Archive	SRP071086	https://www.ncbi.nlm.nih.gov/sra/?term=SRP071086	Raw data were filtered before alignment	Alignment and variants calling	Functional annotation of genomic variants	/brad/datasets/pub/ReseqPars/genotypes	Brassica database	http://brassicadb.org/brad/datasets/pub/ReseqPars/genotypes/	wild type
